# Supplementary material for: 1,4-Dibenzyl­piperazine
Source: Acta Crystallogr Sect E Struct Rep Online. 2010 Nov 27;66(Pt 12):o3336. doi: 10.1107/S1600536810049111 (PMC3011390; doi:10.1107/S1600536810049111)
Supplement: Supplementary file 2 [file e-66-o3336-Isup2.hkl]

# 
# h,k,l, Fc-squared, Fo-squared, sigma(Fo-squared) and status flag 
# 
data_I
_shelx_title ' X in Pbca' 
_shelx_refln_list_code          4 
_shelx_F_calc_maximum      444.70 
_exptl_crystal_F_000      1152.00 
_reflns_d_resolution_high  0.8319 
 
loop_ 
 _symmetry_equiv_pos_as_xyz 
 'x, y, z' 
 '-x+1/2, -y, z+1/2' 
 '-x, y+1/2, -z+1/2' 
 'x+1/2, -y+1/2, -z' 
 '-x, -y, -z' 
 'x-1/2, y, -z-1/2' 
 'x, -y-1/2, z-1/2' 
 '-x-1/2, y-1/2, z' 
 
_cell_length_a     7.5130 
_cell_length_b    19.1270 
_cell_length_c    21.3660 
_cell_angle_alpha  90.000 
_cell_angle_beta   90.000 
_cell_angle_gamma  90.000 
 
_shelx_F_squared_multiplier     1.000 
 
loop_ 
 _refln_index_h 
 _refln_index_k 
 _refln_index_l 
 _refln_F_squared_calc 
 _refln_F_squared_meas 
 _refln_F_squared_sigma 
 _refln_observed_status 
   2   0   0    37769.43    39790.00    526.93 o 
   4   0   0     4221.26     4778.54     56.89 o 
   6   0   0      855.23      921.31     34.13 o 
   8   0   0      254.14      329.11     28.54 o 
   2   1   0     2887.48     3183.74     32.34 o 
   4   1   0       11.26       15.29      6.15 o 
   6   1   0       10.99        9.14     12.61 o 
   8   1   0      349.18      362.16     30.76 o 
   0   2   0     2916.20     2667.42     18.49 o 
   2   2   0     5452.01     5840.35     45.83 o 
   4   2   0      100.45       98.70     10.56 o 
   6   2   0      398.53      390.23     23.83 o 
   8   2   0      310.96      344.61     30.12 o 
   2   3   0     6903.35     7195.69     53.14 o 
   4   3   0       11.51        8.67      6.78 o 
   6   3   0      218.16      266.52     20.50 o 
   8   3   0      131.90      115.24     22.86 o 
   0   4   0        1.53        2.21      3.47 o 
   2   4   0      237.17      241.70     11.84 o 
   4   4   0       16.61       17.81      9.46 o 
   6   4   0        5.57       11.66     12.92 o 
   8   4   0        2.86       28.84     15.44 o 
   2   5   0      521.61      501.94     16.29 o 
   4   5   0       12.79        6.46      8.35 o 
   6   5   0       24.01       31.36     13.40 o 
   8   5   0       49.32       86.06     19.39 o 
   0   6   0      266.06      263.74     10.90 o 
   2   6   0     2117.22     2110.21     33.99 o 
   4   6   0      938.93      940.97     30.06 o 
   6   6   0      391.19      318.25     25.56 o 
   8   6   0        8.72        7.88     15.76 o 
   2   7   0     1118.65     1057.14     25.85 o 
   4   7   0      394.37      346.93     20.05 o 
   6   7   0      513.89      431.99     29.67 o 
   8   7   0       11.63       25.53     15.92 o 
   0   8   0     4748.39     4242.96     48.11 o 
   2   8   0      545.41      473.77     18.96 o 
   4   8   0     3285.76     3217.39     55.99 o 
   6   8   0     3797.41     3958.68     73.12 o 
   8   8   0      347.70      290.69     31.23 o 
   2   9   0      842.88      736.47     24.52 o 
   4   9   0     2726.56     2732.66     54.90 o 
   6   9   0      664.87      665.51     33.47 o 
   8   9   0       58.79       26.80     20.33 o 
   0  10   0      999.46      983.03     27.71 o 
   2  10   0        3.88       -7.72      8.83 o 
   4  10   0       55.00       20.49     15.13 o 
   6  10   0      218.53      189.54     23.97 o 
   8  10   0        5.06       15.44     20.01 o 
   2  11   0        5.76       11.50      6.62 o 
   4  11   0      514.73      500.26     29.52 o 
   6  11   0        2.06      -11.98     16.39 o 
   0  12   0      127.99      135.13     13.56 o 
   2  12   0       42.08       30.11     11.03 o 
   4  12   0      258.23      259.61     23.19 o 
   6  12   0       89.39       89.85     20.33 o 
   2  13   0       54.44       40.83     11.66 o 
   4  13   0       83.40       80.39     18.76 o 
   6  13   0      169.93      163.18     24.75 o 
   0  14   0      173.44      151.07     16.08 o 
   2  14   0        0.74      -16.86     16.86 o 
   4  14   0        4.25       -2.36     14.34 o 
   6  14   0        6.99       19.70     14.81 o 
   2  15   0     6893.74     7108.48     92.54 o 
   4  15   0      249.42      196.66     22.87 o 
   6  15   0      154.23      156.71     23.18 o 
   0  16   0      222.36      224.10     18.92 o 
   2  16   0      103.51       27.43     22.70 o 
   4  16   0      345.95      337.41     29.02 o 
   6  16   0       79.53       69.67     21.44 o 
   2  17   0       10.48       11.03     13.87 o 
   4  17   0       60.42       46.81     14.97 o 
   6  17   0        5.91      -20.33     20.33 o 
   0  18   0       83.91      105.93     19.86 o 
   2  18   0       77.11      101.04     17.34 o 
   4  18   0        7.92       24.11     14.66 o 
   2  19   0        3.66        9.77     11.98 o 
   4  19   0        3.66      -19.23     19.54 o 
   0  20   0      312.44      350.93     31.70 o 
   2  20   0       77.77       87.17     19.07 o 
   4  20   0        1.26        1.73     16.07 o 
   2  21   0        5.40       31.99     15.44 o 
   0  22   0      278.52      263.04     31.07 o 
   2  22   0       15.82        3.47     20.65 o 
   1   1   1      237.30      268.77      8.62 o 
   2   1   1        8.89       10.09      2.79 o 
   3   1   1       92.27       99.01      6.12 o 
   4   1   1       86.45      117.89     11.19 o 
   5   1   1      472.27      515.57     24.08 o 
   6   1   1       12.56        9.14      8.08 o 
   7   1   1      289.88      293.59     17.90 o 
   8   1   1       32.71       54.27     12.42 o 
   9   1   1        0.36       29.22     28.76 o 
   0   2   1      218.66      212.33      4.14 o 
   1   2   1      993.99      953.58     40.10 o 
   2   2   1     3952.23     4168.64     63.09 o 
   3   2   1      264.08      288.07      9.49 o 
   4   2   1       12.97       22.40     16.55 o 
   5   2   1       57.83       54.55      9.93 o 
   6   2   1      291.66      314.97     15.54 o 
   7   2   1        0.00       17.48      8.66 o 
   8   2   1      232.03      244.67     26.10 o 
   1   3   1     4723.97     4501.29     24.13 o 
   2   3   1    26747.63    26616.57    972.14 o 
   3   3   1       48.15       54.19      5.29 o 
   4   3   1      144.23      155.52     11.28 o 
   5   3   1        9.69       10.88     14.74 o 
   6   3   1     1182.58     1198.22     63.83 o 
   7   3   1        0.99       -6.36      9.91 o 
   8   3   1      499.64      503.38     24.38 o 
   0   4   1      169.04      165.83      5.08 o 
   1   4   1     1196.67     1102.68     13.87 o 
   2   4   1    11702.30    12345.26    152.71 o 
   3   4   1      728.90      804.48     40.19 o 
   4   4   1     2103.89     2271.67     30.41 o 
   5   4   1        0.22        1.46     10.40 o 
   6   4   1      469.98      440.41     19.41 o 
   7   4   1        4.00       31.94     10.93 o 
   8   4   1       14.35       34.72     11.52 o 
   1   5   1       94.33       90.10      5.76 o 
   2   5   1      481.63      442.94     10.95 o 
   3   5   1     1355.72     1463.35     22.22 o 
   4   5   1       86.51       82.58      7.72 o 
   5   5   1       29.98       37.99      7.14 o 
   6   5   1        2.09       24.09      8.67 o 
   7   5   1       35.93       57.08     54.45 o 
   8   5   1       53.07       66.88     13.47 o 
   0   6   1      101.53       94.57      4.96 o 
   1   6   1     2460.44     2266.25     27.02 o 
   2   6   1     1041.25      987.12     16.59 o 
   3   6   1     8292.72     8536.49     98.16 o 
   4   6   1      201.27      206.76     13.49 o 
   5   6   1       29.87       28.45      8.02 o 
   6   6   1      126.26      102.34     12.46 o 
   7   6   1     1343.21     1243.06     35.06 o 
   8   6   1       27.46       13.66     13.90 o 
   1   7   1      924.30      918.61     20.61 o 
   2   7   1      491.29      475.25     12.63 o 
   3   7   1     8591.42     8878.37    126.88 o 
   4   7   1       10.92       22.69     13.40 o 
   5   7   1      140.08      116.98     11.82 o 
   6   7   1       19.00        4.98     11.28 o 
   7   7   1       17.80       12.04     23.80 o 
   8   7   1        1.28       21.07     11.26 o 
   0   8   1        1.26       -4.18      4.65 o 
   1   8   1     1773.89     1814.69     23.02 o 
   2   8   1       61.22       61.30     10.33 o 
   3   8   1      200.45      243.11     11.54 o 
   4   8   1      100.47       95.28     10.80 o 
   5   8   1     1074.45     1052.38     26.78 o 
   6   8   1       16.62       15.59     18.36 o 
   7   8   1        1.37        0.66     11.09 o 
   8   8   1        8.43        9.35     11.02 o 
   1   9   1     1947.14     2014.65     76.55 o 
   2   9   1      109.25      113.56      8.75 o 
   3   9   1      509.43      423.31     14.62 o 
   4   9   1      227.68      239.70     13.60 o 
   5   9   1     2627.21     2579.14     42.11 o 
   6   9   1       38.10       67.01     12.22 o 
   7   9   1       22.78      -17.30     18.68 o 
   8   9   1       21.37       21.91     19.23 o 
   0  10   1      789.88      814.51     22.15 o 
   1  10   1      144.37      168.86      9.49 o 
   2  10   1       32.39       31.58     11.98 o 
   3  10   1        0.21        0.63      6.46 o 
   4  10   1       34.36       22.38      9.81 o 
   5  10   1        0.49       -5.04     25.14 o 
   6  10   1      116.58      112.59     17.18 o 
   7  10   1       24.16       35.49     14.11 o 
   8  10   1        0.82       23.44     10.59 o 
   1  11   1       36.39       20.57      6.69 o 
   2  11   1       26.33       27.71      6.56 o 
   3  11   1       18.92       17.81      6.48 o 
   4  11   1     2620.55     2396.91     40.12 o 
   5  11   1        5.86       -9.31     10.51 o 
   6  11   1       86.39       82.94     12.03 o 
   7  11   1       19.06       36.17     11.92 o 
   0  12   1     1932.44     2120.99     31.22 o 
   1  12   1        7.13       16.98      7.09 o 
   2  12   1      746.19      630.39     19.05 o 
   3  12   1        7.88       -3.66      7.46 o 
   4  12   1     5114.47     5053.25     93.57 o 
   5  12   1        0.64       -9.86     10.38 o 
   6  12   1      581.07      580.93     25.05 o 
   7  12   1       11.30       10.44     12.33 o 
   1  13   1        1.30       -6.05      6.05 o 
   2  13   1       13.05       11.79      8.67 o 
   3  13   1      241.03      226.16     14.64 o 
   4  13   1      271.14      264.28     18.06 o 
   5  13   1       59.67       28.36     15.92 o 
   6  13   1      195.42      193.86     16.89 o 
   7  13   1       74.05       44.73     14.32 o 
   0  14   1       37.84       29.59      7.34 o 
   1  14   1       77.74       83.75      9.47 o 
   2  14   1        1.48       -2.99      8.30 o 
   3  14   1      505.75      439.12     20.53 o 
   4  14   1       26.39       29.81      9.98 o 
   5  14   1      141.08      133.13     20.02 o 
   6  14   1        4.32       -0.59     11.69 o 
   7  14   1       17.37       17.06     13.13 o 
   1  15   1       43.87       56.82      8.75 o 
   2  15   1       46.28       83.40     16.39 o 
   3  15   1     2244.54     2169.50     40.27 o 
   4  15   1        9.65        9.72     14.50 o 
   5  15   1      114.16      112.01     12.93 o 
   6  15   1        5.99        8.63     11.39 o 
   0  16   1       12.15       13.47      8.02 o 
   1  16   1       10.40       -1.08      9.64 o 
   2  16   1       56.92       50.51     11.76 o 
   3  16   1        6.79        5.65     21.51 o 
   4  16   1       28.78       28.21     10.59 o 
   5  16   1        5.61       -2.28     11.08 o 
   6  16   1        1.03      -13.32     13.32 o 
   1  17   1      392.36      403.49     22.33 o 
   2  17   1       12.62       18.45     10.29 o 
   3  17   1      102.28       98.61     13.36 o 
   4  17   1       56.96       30.73     12.19 o 
   5  17   1       12.41        4.02     11.64 o 
   6  17   1       13.37       20.82     12.98 o 
   0  18   1      319.69      397.84     19.91 o 
   1  18   1      111.18       84.83     14.38 o 
   2  18   1      131.42      145.04     15.06 o 
   3  18   1      141.37      145.48     14.99 o 
   4  18   1       35.04       34.08     12.86 o 
   5  18   1        1.30      -12.15     12.15 o 
   1  19   1        0.94       -0.74     11.87 o 
   2  19   1        4.75      -15.44     15.44 o 
   3  19   1        2.44       -9.29     12.08 o 
   4  19   1        1.64       -7.25     11.14 o 
   5  19   1       18.63        3.49     22.69 o 
   0  20   1      774.13      878.12     30.95 o 
   1  20   1        0.00       -3.13     12.33 o 
   2  20   1      153.90      171.71     16.44 o 
   3  20   1        0.42        7.55     18.20 o 
   4  20   1        5.97       -1.05     22.85 o 
   1  21   1      167.53      201.66     18.12 o 
   2  21   1        0.30       -7.17     16.86 o 
   3  21   1        0.00       11.74     10.95 o 
   0  22   1      201.04      193.37     20.29 o 
   1  22   1       15.43       35.77     17.42 o 
   2  22   1       12.95       24.53     21.35 o 
   0   0   2       88.48      138.14      3.24 o 
   1   0   2       17.13       14.38      2.56 o 
   2   0   2        0.10        6.87      2.68 o 
   3   0   2        1.38        0.24      4.96 o 
   4   0   2        3.80       12.67      4.49 o 
   5   0   2        0.02       -4.49      5.91 o 
   6   0   2        0.88        8.22     11.74 o 
   7   0   2        2.54       -8.28      9.95 o 
   8   0   2       11.80       -7.16     13.53 o 
   9   0   2        0.36       24.43     19.70 o 
   1   1   2      115.44      119.52      4.02 o 
   2   1   2      288.73      295.85      7.65 o 
   3   1   2       93.81      103.19      6.35 o 
   4   1   2       40.19       48.67      6.78 o 
   5   1   2      228.44      248.19     12.54 o 
   6   1   2       49.57       49.04     10.25 o 
   7   1   2      131.39      126.97     20.50 o 
   8   1   2        5.43       -6.56     20.02 o 
   0   2   2      971.91      837.13      8.50 o 
   1   2   2     3238.12     3153.76     62.23 o 
   2   2   2      954.74      988.57     23.03 o 
   3   2   2      559.44      671.04     13.80 o 
   4   2   2       73.41       64.68      6.63 o 
   5   2   2       94.12       82.18     14.19 o 
   6   2   2       80.94       88.10     11.12 o 
   7   2   2       53.49       71.46     10.81 o 
   8   2   2       57.31       77.58     14.41 o 
   1   3   2    78909.34    79418.27   3627.85 o 
   2   3   2       69.47       87.43      5.45 o 
   3   3   2      575.59      661.92     14.42 o 
   4   3   2       87.91       84.23      7.30 o 
   5   3   2      191.30      199.56     11.45 o 
   6   3   2      137.39      164.03     13.10 o 
   7   3   2      166.99      191.69     16.72 o 
   8   3   2        1.12       32.08     13.92 o 
   0   4   2     6618.76     6267.11    153.54 o 
   1   4   2    22600.00    21008.56    258.64 o 
   2   4   2      297.70      297.02      8.93 o 
   3   4   2     2149.00     2207.11     51.49 o 
   4   4   2      444.58      429.03     14.12 o 
   5   4   2       18.82       21.99      7.01 o 
   6   4   2      291.35      288.18     15.88 o 
   7   4   2     1000.07     1027.45     34.92 o 
   8   4   2        0.02       -9.52     12.60 o 
   1   5   2     1922.06     1796.93     23.04 o 
   2   5   2      401.97      374.09     27.26 o 
   3   5   2     4335.32     4752.94     53.15 o 
   4   5   2      170.58      167.45     10.26 o 
   5   5   2      189.79      181.28     11.71 o 
   6   5   2       74.64       81.64     11.11 o 
   7   5   2      864.32      871.05     38.15 o 
   8   5   2       35.44       29.58     15.45 o 
   0   6   2        4.65        7.34      3.45 o 
   1   6   2     1323.81     1272.37     21.07 o 
   2   6   2      314.28      327.72     21.71 o 
   3   6   2     7142.60     7551.35    110.97 o 
   4   6   2        0.09       -5.85      5.85 o 
   5   6   2        4.79        1.09     14.34 o 
   6   6   2        9.56        3.58      9.98 o 
   7   6   2     1861.56     1721.68     39.92 o 
   8   6   2       35.20       44.29     13.21 o 
   1   7   2      219.01      220.51      8.20 o 
   2   7   2      182.26      177.00      8.48 o 
   3   7   2     1088.13     1094.99     21.33 o 
   4   7   2        6.34       -6.24      6.24 o 
   5   7   2        1.13       -2.98     21.12 o 
   6   7   2       26.24       15.48     12.61 o 
   7   7   2        0.05        4.20     17.73 o 
   8   7   2        0.18       -0.77     11.44 o 
   0   8   2        3.52        8.52      4.09 o 
   1   8   2       90.71       78.27      6.24 o 
   2   8   2       12.72       13.57      5.11 o 
   3   8   2        0.50        0.63      6.51 o 
   4   8   2        3.91        2.41      6.40 o 
   5   8   2       14.70       20.83      9.57 o 
   6   8   2        8.35       14.68     11.75 o 
   7   8   2        3.22        0.63     10.70 o 
   8   8   2        1.78        5.70     12.08 o 
   1   9   2     1525.64     1504.15     70.74 o 
   2   9   2       17.43       15.44      5.12 o 
   3   9   2      371.12      339.26     13.50 o 
   4   9   2       45.91       48.59      9.47 o 
   5   9   2     1492.19     1458.28     31.83 o 
   6   9   2        9.72       12.19     16.63 o 
   7   9   2       24.44       25.17     12.09 o 
   8   9   2        0.00       -6.78     12.43 o 
   0  10   2      698.28      671.15     16.32 o 
   1  10   2      140.43      196.20      9.76 o 
   2  10   2       43.52       35.13      8.98 o 
   3  10   2        1.52        0.83      6.07 o 
   4  10   2      819.29      725.34     36.11 o 
   5  10   2      183.06      175.61     15.61 o 
   6  10   2      223.39      211.45     16.22 o 
   7  10   2       76.50       97.04     21.59 o 
   8  10   2        1.06        4.47     12.63 o 
   1  11   2      299.19      259.70     11.83 o 
   2  11   2       10.18       18.23      6.01 o 
   3  11   2       70.60       65.96      9.54 o 
   4  11   2       32.37       51.78     11.77 o 
   5  11   2      295.82      273.27     16.33 o 
   6  11   2       20.48        4.99     19.31 o 
   7  11   2       95.23       67.41     14.88 o 
   0  12   2      609.51      583.28     17.25 o 
   1  12   2     1134.03     1179.35     60.07 o 
   2  12   2       90.71      100.43     13.08 o 
   3  12   2      679.90      642.90     31.12 o 
   4  12   2      233.00      252.48     15.88 o 
   5  12   2       19.25       29.30     16.86 o 
   6  12   2      156.81      138.04     16.71 o 
   7  12   2      108.43       89.34     15.59 o 
   1  13   2       18.95        8.81      6.84 o 
   2  13   2      234.46      225.85     13.25 o 
   3  13   2      924.92      916.00     28.37 o 
   4  13   2        1.07       -0.71     27.50 o 
   5  13   2        8.32        4.52      9.97 o 
   6  13   2       96.44       89.44     14.49 o 
   7  13   2       62.09       63.17     14.74 o 
   0  14   2       55.49       57.39     11.51 o 
   1  14   2       20.92       24.68      9.38 o 
   2  14   2       49.43       64.55     18.28 o 
   3  14   2      271.95      295.08     17.11 o 
   4  14   2        0.59       -3.64      8.80 o 
   5  14   2      126.15      119.34     13.87 o 
   6  14   2       12.90       23.58     12.07 o 
   7  14   2        6.96       32.64     12.02 o 
   1  15   2        0.69        2.23     13.71 o 
   2  15   2        8.51        9.02      9.36 o 
   3  15   2      190.01      202.21     28.86 o 
   4  15   2        0.03        8.08      8.37 o 
   5  15   2        2.96       -4.73     10.61 o 
   6  15   2        0.05       11.06     11.42 o 
   0  16   2       41.81       32.97      9.36 o 
   1  16   2        0.24       -0.05      8.19 o 
   2  16   2       48.88       49.96     17.18 o 
   3  16   2        2.45       -0.48     10.19 o 
   4  16   2        8.37       -7.13      9.44 o 
   5  16   2        0.23        1.49     10.98 o 
   6  16   2        2.07        2.82     12.45 o 
   1  17   2      395.36      400.88     19.85 o 
   2  17   2        7.32        4.98     10.08 o 
   3  17   2       55.03       50.21     12.57 o 
   4  17   2       24.89       47.94     21.43 o 
   5  17   2        2.70      -10.70     10.70 o 
   6  17   2        0.04       12.49     11.71 o 
   0  18   2       79.87       81.81     12.92 o 
   1  18   2      638.73      636.23     25.51 o 
   2  18   2      133.58      145.04     13.89 o 
   3  18   2      845.90      842.00     28.81 o 
   4  18   2       46.09       50.41     15.92 o 
   5  18   2        2.10       -9.84     15.76 o 
   1  19   2      806.54      781.84     28.38 o 
   2  19   2       62.73       73.19     12.20 o 
   3  19   2      154.16      130.27     16.16 o 
   4  19   2        8.75       17.59     11.19 o 
   5  19   2      144.66      156.80     33.18 o 
   0  20   2      114.09      108.54     16.38 o 
   1  20   2       20.50       12.64     13.82 o 
   2  20   2        5.99       12.09     10.45 o 
   3  20   2       22.23       35.54     26.24 o 
   4  20   2        0.02      -10.67     11.78 o 
   1  21   2       75.36       81.44     14.70 o 
   2  21   2        0.13       23.03     10.07 o 
   3  21   2        7.34       22.30     13.47 o 
   0  22   2       17.82       15.64     14.17 o 
   1  22   2        2.04       12.84     24.19 o 
   2  22   2        0.09        0.83     12.27 o 
   1   1   3      118.84      116.76     10.26 o 
   2   1   3     1936.02     2016.15     79.54 o 
   3   1   3       74.19       93.28      5.68 o 
   4   1   3      410.05      477.28     32.37 o 
   5   1   3      923.07      998.52     22.95 o 
   6   1   3       18.24       10.13      8.79 o 
   7   1   3      176.81      149.71     16.22 o 
   8   1   3       11.50       10.20     16.47 o 
   0   2   3    10126.39     8961.06    133.01 o 
   1   2   3     4339.09     4206.79    111.93 o 
   2   2   3        4.61        3.24      5.28 o 
   3   2   3      306.59      349.48     12.16 o 
   4   2   3       48.61       58.52     15.29 o 
   5   2   3       34.90       41.34      9.69 o 
   6   2   3      188.57      161.14     12.77 o 
   7   2   3       96.28       97.57     13.24 o 
   8   2   3        2.07       10.53     11.37 o 
   1   3   3     6708.29     6390.22     43.53 o 
   2   3   3    10932.51    11135.70     58.55 o 
   3   3   3     1544.46     1717.97     64.69 o 
   4   3   3      278.06      332.12     12.78 o 
   5   3   3        1.66       12.52      5.99 o 
   6   3   3      589.69      555.76     20.88 o 
   7   3   3       31.49       42.47     13.32 o 
   8   3   3      237.56      239.89     32.72 o 
   0   4   3      554.95      497.91      9.35 o 
   1   4   3     3619.33     3253.28     76.12 o 
   2   4   3     5695.34     5942.59    101.40 o 
   3   4   3     2528.41     2761.67     59.24 o 
   4   4   3      757.74      744.85     18.33 o 
   5   4   3       12.10        3.83     10.95 o 
   6   4   3      771.42      730.31     23.07 o 
   7   4   3       53.81       72.80     12.98 o 
   8   4   3       44.24       23.84     14.58 o 
   1   5   3     1151.64     1048.98     14.61 o 
   2   5   3      912.31      949.21     16.03 o 
   3   5   3      179.66      198.86     14.83 o 
   4   5   3      110.76      100.30      8.47 o 
   5   5   3        3.77       -2.51      6.26 o 
   6   5   3        0.20       18.11     18.68 o 
   7   5   3       54.23       76.13     25.69 o 
   8   5   3       91.00       70.28     28.77 o 
   0   6   3     1253.48     1256.15     22.58 o 
   1   6   3      171.55      161.87      7.08 o 
   2   6   3     1589.95     1686.59     26.16 o 
   3   6   3     4102.34     4607.51     39.93 o 
   4   6   3       40.93       56.04      7.40 o 
   5   6   3        3.65        4.27      6.35 o 
   6   6   3        7.92        3.41      9.64 o 
   7   6   3     1106.98     1074.84     39.20 o 
   8   6   3      146.76      150.95     16.50 o 
   1   7   3      973.63     1024.54     26.63 o 
   2   7   3     1202.21     1130.97     36.63 o 
   3   7   3     3420.63     3520.01    122.24 o 
   4   7   3       29.51       34.00      9.69 o 
   5   7   3       26.78       36.89      9.35 o 
   6   7   3       32.42       29.43      9.85 o 
   7   7   3        8.44       -7.94     12.23 o 
   8   7   3       12.57       40.71     16.94 o 
   0   8   3      207.75      201.64     13.41 o 
   1   8   3     1612.40     1728.43     24.08 o 
   2   8   3        0.68        3.31      5.20 o 
   3   8   3      112.93      121.90     27.12 o 
   4   8   3        6.88        7.25      7.47 o 
   5   8   3      730.51      686.32     22.04 o 
   6   8   3        0.89        3.02     10.64 o 
   7   8   3        5.52        3.45     10.30 o 
   8   8   3       24.81       36.46     12.47 o 
   1   9   3     1352.78     1383.63     38.31 o 
   2   9   3      161.23      154.35     10.33 o 
   3   9   3      478.06      430.33     15.02 o 
   4   9   3     1242.06     1243.46     27.14 o 
   5   9   3     1540.66     1470.54     32.86 o 
   6   9   3       41.80       54.48     10.77 o 
   7   9   3       41.00       58.28     11.41 o 
   8   9   3        0.42       -7.40     11.85 o 
   0  10   3       54.99       49.80      7.09 o 
   1  10   3      108.39       96.36     15.29 o 
   2  10   3       42.58       49.63      6.66 o 
   3  10   3        0.78       -0.08      5.40 o 
   4  10   3      351.10      358.44     16.94 o 
   5  10   3      104.86      100.28     19.31 o 
   6  10   3      306.87      224.41     18.71 o 
   7  10   3       10.34        5.47     12.08 o 
   8  10   3        0.22       21.09     20.80 o 
   1  11   3      115.91      117.71      8.52 o 
   2  11   3       25.89       44.60      6.74 o 
   3  11   3      158.29      146.46     10.92 o 
   4  11   3     2438.35     2372.29     65.12 o 
   5  11   3        6.11       10.50     10.36 o 
   6  11   3       64.49       49.07     11.98 o 
   7  11   3        5.62       19.28     19.38 o 
   0  12   3     2697.27     2936.21     36.65 o 
   1  12   3      242.84      269.62     12.86 o 
   2  12   3      172.77      138.56     15.38 o 
   3  12   3       94.50       84.09     10.40 o 
   4  12   3     1835.42     1764.75     45.72 o 
   5  12   3       50.06       49.23     13.40 o 
   6  12   3       58.56       44.84     13.04 o 
   7  12   3        2.88        5.09     11.28 o 
   1  13   3       18.93       22.41      6.54 o 
   2  13   3      507.62      491.83     17.73 o 
   3  13   3       58.20       47.75     10.09 o 
   4  13   3      128.98      150.16     26.72 o 
   5  13   3      148.20      155.41     14.93 o 
   6  13   3       10.94       18.86     10.63 o 
   7  13   3        2.44        6.80     11.35 o 
   0  14   3       37.01       46.75      8.35 o 
   1  14   3       12.56       16.63     10.40 o 
   2  14   3      329.21      309.37     16.10 o 
   3  14   3       85.82       74.56     12.92 o 
   4  14   3       76.09       87.87     10.96 o 
   5  14   3      111.76       86.99     13.69 o 
   6  14   3        6.02       -0.70     21.35 o 
   7  14   3        7.84       11.99     12.43 o 
   1  15   3        2.54       -2.62      8.01 o 
   2  15   3      149.34      149.97     13.20 o 
   3  15   3      912.19      906.04     27.32 o 
   4  15   3       54.84       82.23     23.64 o 
   5  15   3       26.94       28.13     10.16 o 
   6  15   3       10.48       12.43     23.17 o 
   0  16   3      196.95      212.90     27.28 o 
   1  16   3       11.78       35.71      8.41 o 
   2  16   3       26.19       18.43     10.75 o 
   3  16   3       53.68       53.66     11.96 o 
   4  16   3        3.91        6.86     10.57 o 
   5  16   3        2.14       -7.38     18.75 o 
   6  16   3       12.53       -3.44     12.85 o 
   1  17   3      295.80      300.26     17.45 o 
   2  17   3       42.28       35.41     11.24 o 
   3  17   3       71.61       62.00     12.03 o 
   4  17   3        6.48       17.05      9.45 o 
   5  17   3        0.98      -11.68     11.68 o 
   0  18   3       89.15      123.84     15.21 o 
   1  18   3      181.62      188.40     15.90 o 
   2  18   3      153.83      149.21     15.21 o 
   3  18   3      130.31      157.01     13.93 o 
   4  18   3       15.06        9.85     12.26 o 
   5  18   3        8.53        9.24     12.37 o 
   1  19   3      245.66      284.83     22.71 o 
   2  19   3        4.94      -10.44     10.91 o 
   3  19   3        0.32        7.40     11.35 o 
   4  19   3        6.11      -10.94     12.00 o 
   0  20   3      395.62      484.77     35.65 o 
   1  20   3        1.18       19.91     10.25 o 
   2  20   3       46.32       60.30     12.53 o 
   3  20   3        1.07       -0.27     11.53 o 
   4  20   3        1.59       35.55     11.35 o 
   1  21   3        3.06        5.99     31.44 o 
   2  21   3        1.14       -5.30     12.17 o 
   3  21   3        7.72       13.52     12.09 o 
   0  22   3        9.73       13.83     30.73 o 
   1  22   3        4.53        5.07     11.98 o 
   2  22   3        0.06       -6.13     11.69 o 
   0   0   4   197754.33   212143.52    987.67 o 
   1   0   4    15834.88    14492.91    636.13 o 
   2   0   4      460.56      420.84      9.56 o 
   3   0   4       46.54       45.10      5.83 o 
   4   0   4     5651.89     6271.23     67.43 o 
   5   0   4     1759.25     1950.96     70.11 o 
   6   0   4       62.40       51.99     17.73 o 
   7   0   4        0.04        9.47      9.75 o 
   8   0   4        8.02       12.87     11.90 o 
   1   1   4     1854.88     1793.25     27.63 o 
   2   1   4     1415.39     1515.28     61.55 o 
   3   1   4        3.90        8.44      3.63 o 
   4   1   4       41.21       45.88      8.83 o 
   5   1   4      526.82      595.90     25.26 o 
   6   1   4       19.70        7.59      9.12 o 
   7   1   4        0.08        5.58     11.03 o 
   8   1   4      160.33      194.69     16.70 o 
   0   2   4     9361.90     8366.88    354.76 o 
   1   2   4     3462.30     3247.11     62.61 o 
   2   2   4        0.03        5.28      2.79 o 
   3   2   4        4.60        8.67      3.90 o 
   4   2   4      183.34      195.45     10.15 o 
   5   2   4       78.34       90.90      9.02 o 
   6   2   4      551.96      530.88     45.78 o 
   7   2   4      113.21      128.53     21.60 o 
   8   2   4       74.05       67.36     14.69 o 
   1   3   4      382.86      327.82      7.82 o 
   2   3   4      666.87      654.39     12.37 o 
   3   3   4      405.54      430.48     13.90 o 
   4   3   4       16.51       18.39      6.13 o 
   5   3   4        3.18        1.76      6.30 o 
   6   3   4      138.97      134.98     13.10 o 
   7   3   4        1.29       10.44      9.40 o 
   8   3   4       90.07      108.31     15.21 o 
   0   4   4        3.47        2.68      2.67 o 
   1   4   4       53.90       55.67      4.23 o 
   2   4   4       53.56       50.08      6.07 o 
   3   4   4        1.02       -3.59      5.20 o 
   4   4   4        0.77       -3.05      7.96 o 
   5   4   4       18.54       25.88     16.15 o 
   6   4   4       23.51       34.84      9.97 o 
   7   4   4       57.28       44.66     14.34 o 
   8   4   4        0.24       15.02     11.44 o 
   1   5   4      157.89      135.94      8.13 o 
   2   5   4      285.34      328.33     22.34 o 
   3   5   4      177.99      192.89      9.29 o 
   4   5   4        0.81        2.93      5.63 o 
   5   5   4        5.09        2.49      6.89 o 
   6   5   4       25.43       30.21      9.39 o 
   7   5   4        0.31       -8.01     11.36 o 
   8   5   4        0.52       13.54     12.57 o 
   0   6   4     3668.30     3627.83     47.15 o 
   1   6   4     1124.29     1093.32     20.71 o 
   2   6   4     2930.00     3069.46     30.63 o 
   3   6   4      126.23      101.94      7.97 o 
   4   6   4      271.14      285.02     12.88 o 
   5   6   4       17.49       13.79      7.80 o 
   6   6   4        0.01       -9.07      9.07 o 
   7   6   4       30.22       27.85     11.59 o 
   8   6   4       95.25      106.89     15.93 o 
   1   7   4     4256.28     4248.11     40.19 o 
   2   7   4     1412.71     1591.37     28.97 o 
   3   7   4     1311.72     1226.46     23.09 o 
   4   7   4        8.07        8.50      6.05 o 
   5   7   4      857.95      814.63     22.57 o 
   6   7   4      226.34      206.89     15.59 o 
   7   7   4        7.90        0.06     10.91 o 
   8   7   4        3.31       -3.08     11.97 o 
   0   8   4        4.85       10.39      6.70 o 
   1   8   4     3280.50     3461.22    113.15 o 
   2   8   4       95.26      107.14      7.30 o 
   3   8   4      194.62      211.63     10.73 o 
   4   8   4       93.33      113.43     11.35 o 
   5   8   4       69.36       79.75     18.44 o 
   6   8   4      596.66      572.17     22.32 o 
   7   8   4        3.30       16.58     24.90 o 
   8   8   4       96.52      112.67     14.66 o 
   1   9   4      743.59      780.68     17.61 o 
   2   9   4       74.18       85.53      8.59 o 
   3   9   4      381.09      388.94     17.12 o 
   4   9   4     1076.59     1051.44     25.33 o 
   5   9   4        3.62        5.32      9.34 o 
   6   9   4      179.92      170.53     18.92 o 
   7   9   4       98.94      102.46     12.93 o 
   8   9   4        7.41        7.07     11.82 o 
   0  10   4       60.88       57.10      8.91 o 
   1  10   4      320.09      319.69     12.88 o 
   2  10   4       25.75       26.78      6.13 o 
   3  10   4        5.69       11.06      6.51 o 
   4  10   4       16.19        6.98      9.07 o 
   5  10   4      270.77      241.33     16.33 o 
   6  10   4       62.07       43.46     11.09 o 
   7  10   4        2.54        4.35     11.08 o 
   1  11   4       56.82       64.79      7.52 o 
   2  11   4        0.05        3.10      4.95 o 
   3  11   4       31.21       30.77      7.28 o 
   4  11   4      311.88      289.40     16.34 o 
   5  11   4       14.43        4.07     10.40 o 
   6  11   4        4.22        3.19     12.84 o 
   7  11   4        0.02      -11.93     11.93 o 
   0  12   4      242.98      249.02     15.62 o 
   1  12   4       11.85        4.06      6.05 o 
   2  12   4        1.66        1.07      6.77 o 
   3  12   4        7.05        2.43      9.14 o 
   4  12   4       28.24       26.75     10.93 o 
   5  12   4        3.54        0.92     17.34 o 
   6  12   4        2.61       17.15     10.07 o 
   7  12   4        1.52        3.06     17.89 o 
   1  13   4        0.34        0.36      8.90 o 
   2  13   4       29.72       23.97      8.41 o 
   3  13   4       11.33       20.28      8.55 o 
   4  13   4       69.39       75.16     15.53 o 
   5  13   4      329.62      325.79     21.61 o 
   6  13   4       63.35       64.18     12.93 o 
   7  13   4       18.29        6.07     24.35 o 
   0  14   4       80.12       86.18      9.93 o 
   1  14   4        0.02       11.15     15.92 o 
   2  14   4      577.19      581.26     20.15 o 
   3  14   4        3.51        5.95     13.79 o 
   4  14   4      273.05      246.24     17.11 o 
   5  14   4       24.10       28.80     14.34 o 
   6  14   4       78.30       85.15     13.16 o 
   7  14   4        3.03        8.75     12.20 o 
   1  15   4        0.91        4.89      6.77 o 
   2  15   4     2915.41     2769.09     44.69 o 
   3  15   4      566.37      488.79     21.54 o 
   4  15   4       40.60       37.60     11.44 o 
   5  15   4       29.07       14.46     13.63 o 
   6  15   4       37.61       26.05     13.71 o 
   0  16   4      261.45      289.79     15.48 o 
   1  16   4       67.61       57.27     10.24 o 
   2  16   4      148.82      170.69     15.43 o 
   3  16   4      338.40      330.72     46.61 o 
   4  16   4      179.32      139.17     28.85 o 
   5  16   4       45.69       66.20     17.42 o 
   6  16   4       97.55       70.37     16.60 o 
   1  17   4      309.79      317.25     16.90 o 
   2  17   4       11.12       14.87      8.50 o 
   3  17   4       15.40        7.68     11.41 o 
   4  17   4        1.64      -18.83     18.83 o 
   5  17   4        0.39       -6.41     11.22 o 
   0  18   4        0.01        0.95      9.26 o 
   1  18   4       11.10       39.08      9.74 o 
   2  18   4       20.98       30.24     10.96 o 
   3  18   4        0.01       -8.07     12.13 o 
   4  18   4       14.19       -2.75     11.15 o 
   5  18   4        9.34       29.64     10.37 o 
   1  19   4        1.93       13.78     10.86 o 
   2  19   4        1.41       -3.07     10.09 o 
   3  19   4        1.26        3.80     10.63 o 
   4  19   4        3.03      -12.36     12.36 o 
   0  20   4       18.30       31.28     12.62 o 
   1  20   4        0.00      -12.57     12.57 o 
   2  20   4        0.03       13.87     10.30 o 
   3  20   4        0.00        7.27     10.68 o 
   4  20   4        2.20       24.69     10.91 o 
   1  21   4      176.77      194.72     20.65 o 
   2  21   4        9.09        9.65     12.01 o 
   3  21   4        2.06      -11.66     11.66 o 
   0  22   4      409.20      418.81     24.03 o 
   1  22   4        9.52       -5.79     29.63 o 
   2  22   4       55.63       50.41     18.20 o 
   1   1   5     5766.73     5443.23    106.80 o 
   2   1   5      713.53      735.91     40.31 o 
   3   1   5      168.39      216.44     14.75 o 
   4   1   5      645.50      699.26     17.32 o 
   5   1   5      847.55      920.96     41.26 o 
   6   1   5       95.15       97.85     11.87 o 
   7   1   5      266.68      274.31     33.28 o 
   8   1   5       24.57       35.15     12.45 o 
   0   2   5     5070.97     4914.60     58.86 o 
   1   2   5      968.63      925.12     12.92 o 
   2   2   5      220.65      210.76      8.36 o 
   3   2   5      391.02      416.73     32.22 o 
   4   2   5     1586.51     1720.70     41.17 o 
   5   2   5      249.08      282.53     25.40 o 
   6   2   5      938.20      964.72     26.25 o 
   7   2   5        8.83       22.52     10.53 o 
   8   2   5       92.62      101.63     13.76 o 
   1   3   5      350.53      291.91     22.60 o 
   2   3   5      804.95      780.35     14.28 o 
   3   3   5       44.80       42.96      5.80 o 
   4   3   5       93.45      114.32      8.48 o 
   5   3   5        2.31        5.36      6.68 o 
   6   3   5      557.68      555.85     21.54 o 
   7   3   5       28.28       24.60     10.75 o 
   8   3   5      169.07      177.14     16.67 o 
   0   4   5      881.53      885.57     13.13 o 
   1   4   5     4089.45     3892.04    109.17 o 
   2   4   5     1252.29     1299.53     49.38 o 
   3   4   5     2845.63     3090.98     81.01 o 
   4   4   5      128.33      124.07      8.75 o 
   5   4   5       12.76       10.79      6.91 o 
   6   4   5      366.84      376.54     21.30 o 
   7   4   5       46.93       67.71     23.72 o 
   8   4   5       11.30       -4.45     12.67 o 
   1   5   5       55.19       48.82      4.85 o 
   2   5   5      628.36      707.08     14.87 o 
   3   5   5     2086.16     2197.82     41.53 o 
   4   5   5       48.64       51.54     11.59 o 
   5   5   5       33.43       31.25      8.02 o 
   6   5   5       73.04       79.15     19.31 o 
   7   5   5        0.41        1.35     10.86 o 
   8   5   5       46.85       68.52     13.74 o 
   0   6   5     1803.55     1673.42     47.66 o 
   1   6   5      375.35      400.13     10.78 o 
   2   6   5      593.20      646.84     54.86 o 
   3   6   5     1431.94     1490.88     54.48 o 
   4   6   5      345.00      377.55     14.44 o 
   5   6   5      104.19      114.33     13.01 o 
   6   6   5       25.50       19.22     12.21 o 
   7   6   5      142.58      107.50     14.94 o 
   8   6   5       31.14       29.27     13.79 o 
   1   7   5        3.77        7.17      4.18 o 
   2   7   5     2393.87     2352.84     62.50 o 
   3   7   5     1932.49     1866.64    135.53 o 
   4   7   5        6.90        6.51      6.21 o 
   5   7   5       95.62       87.95      9.84 o 
   6   7   5       10.61        2.40      9.97 o 
   7   7   5       40.00       48.91     16.86 o 
   8   7   5        0.31       19.09     11.11 o 
   0   8   5      685.15      693.82     15.60 o 
   1   8   5     1661.91     1813.19     32.66 o 
   2   8   5       45.12       61.80      7.19 o 
   3   8   5      237.78      231.88     17.19 o 
   4   8   5       82.94       66.96      8.91 o 
   5   8   5      555.64      522.57     38.92 o 
   6   8   5       49.00       68.02     14.19 o 
   7   8   5       34.98       32.81     11.35 o 
   8   8   5       32.54       24.23     13.90 o 
   1   9   5     3053.24     3219.91     86.29 o 
   2   9   5       10.35       16.55      5.35 o 
   3   9   5      331.95      345.70     14.68 o 
   4   9   5       72.67       68.18      9.80 o 
   5   9   5        2.46       13.37      8.32 o 
   6   9   5       10.37       20.39      9.64 o 
   7   9   5       73.05       63.97     14.87 o 
   8   9   5        1.23       -3.47     12.95 o 
   0  10   5      764.95      705.80     17.83 o 
   1  10   5     1038.61     1070.98     21.49 o 
   2  10   5       52.20       52.74      7.58 o 
   3  10   5       38.46       43.96      9.06 o 
   4  10   5        0.51       -0.47      7.87 o 
   5  10   5      188.68      165.34     13.79 o 
   6  10   5       16.21       15.00      9.31 o 
   7  10   5       15.58       -3.04     11.76 o 
   1  11   5      540.67      507.45     16.52 o 
   2  11   5      248.09      269.41     18.30 o 
   3  11   5        9.55       16.51      7.17 o 
   4  11   5      566.78      538.82     20.64 o 
   5  11   5       39.64       56.50     10.18 o 
   6  11   5       54.26       55.64     19.86 o 
   7  11   5        6.68      -10.15     17.41 o 
   0  12   5     1854.51     1903.60     31.25 o 
   1  12   5       86.39       94.82     16.79 o 
   2  12   5        5.95       -2.65      6.46 o 
   3  12   5       30.35       41.85      8.02 o 
   4  12   5      505.29      483.99     20.14 o 
   5  12   5        6.00        7.79     11.90 o 
   6  12   5       10.44       41.49     26.40 o 
   7  12   5       28.88       36.51     12.89 o 
   1  13   5      145.97      149.64     11.37 o 
   2  13   5      203.75      201.27     12.88 o 
   3  13   5      532.61      508.69     19.80 o 
   4  13   5      117.63      100.48     12.52 o 
   5  13   5      167.71      177.71     14.62 o 
   6  13   5      185.13      164.11     20.10 o 
   7  13   5       29.22       21.41     13.98 o 
   0  14   5       70.79       68.20      9.19 o 
   1  14   5       18.33       20.71      7.41 o 
   2  14   5       16.57       18.65     16.00 o 
   3  14   5       85.98       79.03     11.80 o 
   4  14   5       38.61       54.44     10.52 o 
   5  14   5       38.69       32.93     10.97 o 
   6  14   5       68.04       29.80     20.33 o 
   1  15   5        7.45        6.18     13.79 o 
   2  15   5       11.19       18.67     12.77 o 
   3  15   5      527.92      498.14     21.87 o 
   4  15   5      126.72      125.64     13.55 o 
   5  15   5       11.11        3.98     11.66 o 
   6  15   5        9.05       13.61     12.79 o 
   0  16   5       23.80       25.41      9.07 o 
   1  16   5       29.07       21.62      9.67 o 
   2  16   5       28.35       14.58     10.99 o 
   3  16   5       12.67       -3.78     10.14 o 
   4  16   5       14.71       23.57     13.87 o 
   5  16   5        0.48        8.69     10.72 o 
   6  16   5       11.55       33.67     23.88 o 
   1  17   5        6.43        6.15      9.69 o 
   2  17   5      158.31      135.82     20.42 o 
   3  17   5      211.24      197.81     16.56 o 
   4  17   5       35.94       19.45     16.86 o 
   5  17   5        1.94        8.97     38.69 o 
   0  18   5        0.19       16.10      8.75 o 
   1  18   5        0.01       -1.92     10.08 o 
   2  18   5        0.58      -14.74     18.36 o 
   3  18   5       21.18        2.45     25.30 o 
   4  18   5       88.02       80.69     19.47 o 
   5  18   5       19.93       24.71     13.21 o 
   1  19   5       47.39       45.03     13.60 o 
   2  19   5        0.02        2.35     10.16 o 
   3  19   5        4.47       12.24     13.87 o 
   4  19   5        5.39        4.25     13.16 o 
   0  20   5      112.07      161.94     36.49 o 
   1  20   5        0.80       11.93     10.21 o 
   2  20   5        0.35       10.44     10.88 o 
   3  20   5        4.98        9.63     13.87 o 
   4  20   5        0.01       -7.06     22.62 o 
   1  21   5       35.73       38.60     12.59 o 
   2  21   5        5.27        3.06     11.66 o 
   3  21   5        9.61        4.50     12.97 o 
   0  22   5      321.40      356.83     33.91 o 
   1  22   5        0.30      -18.76     22.22 o 
   0   0   6      562.80      479.78      9.24 o 
   1   0   6      229.15      199.34     24.16 o 
   2   0   6       45.69       47.07      4.38 o 
   3   0   6        1.62       -3.15      4.23 o 
   4   0   6        6.88       16.08      5.32 o 
   5   0   6       42.19       35.38      8.69 o 
   6   0   6       29.77       16.12     19.62 o 
   7   0   6        2.45       14.94      9.14 o 
   8   0   6        9.84        2.48     20.09 o 
   1   1   6     1854.96     1746.01     39.49 o 
   2   1   6      252.92      235.46      8.43 o 
   3   1   6        0.49        2.81      4.26 o 
   4   1   6       72.71       75.96      7.94 o 
   5   1   6      605.45      598.76     29.14 o 
   6   1   6       82.90       87.20     13.16 o 
   7   1   6       70.16      107.13     14.27 o 
   8   1   6        1.17       -0.04     19.38 o 
   0   2   6     2439.63     2278.50     20.40 o 
   1   2   6        8.14        5.67      3.39 o 
   2   2   6      514.50      538.30     12.18 o 
   3   2   6      356.19      448.34     12.84 o 
   4   2   6     1243.16     1279.99     24.36 o 
   5   2   6      463.70      467.19     18.14 o 
   6   2   6      792.90      801.22     47.71 o 
   7   2   6      153.32      144.56     15.14 o 
   8   2   6       42.37       63.63     13.48 o 
   1   3   6        6.64       10.12      3.05 o 
   2   3   6        0.87        2.76      3.50 o 
   3   3   6     6437.40     7203.25     74.17 o 
   4   3   6      188.26      198.01     16.01 o 
   5   3   6       91.85      119.34     10.14 o 
   6   3   6      364.84      372.51     26.43 o 
   7   3   6       44.46       48.35     11.24 o 
   8   3   6        8.72        6.24     27.42 o 
   0   4   6        5.08       16.09      5.36 o 
   1   4   6     1420.88     1407.11     21.55 o 
   2   4   6     2433.58     2433.99     26.60 o 
   3   4   6      488.69      539.50     35.38 o 
   4   4   6      107.45      131.76      9.69 o 
   5   4   6       13.91       13.84     10.32 o 
   6   4   6       77.64       68.97     11.70 o 
   7   4   6      198.88      190.97     17.98 o 
   8   4   6      304.87      303.36     37.54 o 
   1   5   6      408.84      400.87     10.72 o 
   2   5   6        4.23        6.23      4.46 o 
   3   5   6       15.29       14.33      6.28 o 
   4   5   6      292.34      298.45     13.61 o 
   5   5   6       32.47       23.59      8.45 o 
   6   5   6       77.48       61.86     13.24 o 
   7   5   6       68.48       58.69     12.48 o 
   8   5   6       49.97       62.49     32.94 o 
   0   6   6      213.38      201.26      7.87 o 
   1   6   6        8.00        9.36      4.41 o 
   2   6   6      107.29      130.71      8.19 o 
   3   6   6      258.50      323.86     14.28 o 
   4   6   6       72.85       72.81      8.57 o 
   5   6   6        2.57       -8.46      8.46 o 
   6   6   6      107.49       43.44     34.29 o 
   7   6   6      210.03      219.63     34.69 o 
   8   6   6       75.97       66.67     15.75 o 
   1   7   6        3.82        9.79      4.56 o 
   2   7   6      206.37      200.75     10.03 o 
   3   7   6      160.63      131.80     10.20 o 
   4   7   6        4.55       11.88      5.87 o 
   5   7   6       16.73       19.93     11.27 o 
   6   7   6       46.44       33.67     11.44 o 
   7   7   6        0.62        0.02     10.64 o 
   8   7   6        0.18      -15.00     15.00 o 
   0   8   6       22.15       29.10      4.74 o 
   1   8   6       74.86       80.73     14.74 o 
   2   8   6       11.68       10.16      5.29 o 
   3   8   6        0.08        1.00      6.05 o 
   4   8   6        0.00        0.50      6.91 o 
   5   8   6        5.38       -3.97     21.43 o 
   6   8   6        4.66       -9.80      9.80 o 
   7   8   6       11.38       17.89     11.33 o 
   8   8   6        6.39      -11.88     28.13 o 
   1   9   6     1482.35     1546.58     25.35 o 
   2   9   6      114.38      130.94      9.22 o 
   3   9   6      167.90      176.23     12.30 o 
   4   9   6      109.13       94.44     11.93 o 
   5   9   6       16.32       13.87     11.66 o 
   6   9   6       17.30       13.18     15.60 o 
   7   9   6       45.70       34.86     12.79 o 
   8   9   6        0.02       12.24     12.03 o 
   0  10   6     4660.63     4714.01     43.29 o 
   1  10   6      655.99      704.77     24.89 o 
   2  10   6      955.80      991.02     22.15 o 
   3  10   6       48.36       40.65     10.64 o 
   4  10   6      148.81      167.37     12.21 o 
   5  10   6       54.17       45.12     10.92 o 
   6  10   6        3.70       -3.21      8.75 o 
   7  10   6       25.89       -1.15     17.02 o 
   1  11   6      392.21      362.31     14.56 o 
   2  11   6       94.65      124.28     10.14 o 
   3  11   6      666.65      606.64     24.17 o 
   4  11   6       46.77       50.37      9.94 o 
   5  11   6      204.98      229.80     14.85 o 
   6  11   6      123.50      102.29     14.17 o 
   7  11   6       58.75       56.19     13.97 o 
   0  12   6       46.79       39.81      7.47 o 
   1  12   6      942.92      944.72     56.14 o 
   2  12   6        5.23       -1.93      6.96 o 
   3  12   6        8.63        6.62      8.32 o 
   4  12   6      105.23      111.62     12.03 o 
   5  12   6      132.35      111.74     12.97 o 
   6  12   6      120.83      103.98     15.92 o 
   7  12   6        0.78      -21.45     37.27 o 
   1  13   6      236.03      209.65     13.60 o 
   2  13   6      503.89      502.30     45.70 o 
   3  13   6      573.10      545.71     40.57 o 
   4  13   6       36.51       35.78      9.69 o 
   5  13   6        0.26       -8.28      9.29 o 
   6  13   6      309.51      317.74     20.91 o 
   7  13   6       10.17        8.01     17.26 o 
   0  14   6      134.20      145.49     11.98 o 
   1  14   6       39.77       31.42      9.23 o 
   2  14   6      136.94      119.21     12.47 o 
   3  14   6       25.47       18.09     10.58 o 
   4  14   6        6.89        0.41     13.24 o 
   5  14   6       48.83       56.96     10.13 o 
   6  14   6        3.19       12.47     10.75 o 
   1  15   6        0.09       -1.69      7.18 o 
   2  15   6       12.31        9.71      9.29 o 
   3  15   6       60.63       47.52     10.86 o 
   4  15   6        2.90        1.74      9.95 o 
   5  15   6        0.07      -10.88     10.88 o 
   6  15   6        0.09       14.83     10.89 o 
   0  16   6        0.04        6.33      7.80 o 
   1  16   6        0.17       -2.22      8.24 o 
   2  16   6       11.17        7.77      9.78 o 
   3  16   6        1.82      -10.16     13.63 o 
   4  16   6        3.03        5.67     10.70 o 
   5  16   6        0.78       -7.19     21.75 o 
   6  16   6        2.49      -12.20     13.65 o 
   1  17   6       29.58       47.62      9.33 o 
   2  17   6       64.75       56.04     14.26 o 
   3  17   6      115.51      128.49     32.32 o 
   4  17   6       60.86       46.99     12.86 o 
   5  17   6        1.94        4.64     29.39 o 
   0  18   6        0.57        1.62      9.22 o 
   1  18   6       46.92       59.29     14.74 o 
   2  18   6        9.80       -8.75     10.40 o 
   3  18   6       67.42       75.98     13.15 o 
   4  18   6        6.82        4.38     11.69 o 
   5  18   6        0.08       -3.65     11.85 o 
   1  19   6      497.08      508.61     23.43 o 
   2  19   6      118.84      112.07     19.86 o 
   3  19   6       22.97       14.75     16.31 o 
   4  19   6       58.28       96.16     14.19 o 
   0  20   6      464.98      518.56     24.73 o 
   1  20   6        0.31      -11.76     11.76 o 
   2  20   6       25.84       13.20     12.57 o 
   3  20   6       42.67       56.16     13.76 o 
   1  21   6       25.88       37.97     11.69 o 
   2  21   6        1.22       -4.16     11.28 o 
   0  22   6       27.50       16.27     13.93 o 
   1  22   6        2.91        4.46     12.31 o 
   1   1   7     6273.89     6034.35    192.16 o 
   2   1   7      774.33      745.20     14.83 o 
   3   1   7        1.95        2.32      4.66 o 
   4   1   7       29.52       30.34      6.51 o 
   5   1   7     1160.16     1285.18     74.92 o 
   6   1   7       44.85       45.63     10.67 o 
   7   1   7      147.61      163.02     15.20 o 
   8   1   7       11.37        4.79     13.20 o 
   0   2   7      158.96      171.00      6.80 o 
   1   2   7     2865.53     2741.27     68.90 o 
   2   2   7      104.00      118.05     15.77 o 
   3   2   7      505.20      560.64     23.70 o 
   4   2   7      166.32      168.63     16.32 o 
   5   2   7        0.00       -6.87      6.87 o 
   6   2   7        0.00        8.15      8.46 o 
   7   2   7      130.41      144.05     13.60 o 
   8   2   7        8.18        8.27     14.18 o 
   1   3   7      108.17       89.77      5.93 o 
   2   3   7     1168.88     1209.61     38.23 o 
   3   3   7     2965.19     2924.00     81.23 o 
   4   3   7      169.55      201.09     10.95 o 
   5   3   7       66.56       70.19     11.98 o 
   6   3   7      103.88      108.35     18.29 o 
   7   3   7        3.40        7.16     10.17 o 
   8   3   7       19.79        5.91     12.70 o 
   0   4   7      748.99      743.02     13.60 o 
   1   4   7     1537.03     1525.02     20.18 o 
   2   4   7      989.85      963.92     17.81 o 
   3   4   7      789.52      818.47     18.56 o 
   4   4   7       44.41       33.31      6.86 o 
   5   4   7       49.80       49.03      8.67 o 
   6   4   7      362.06      314.39     47.72 o 
   7   4   7        0.85      -10.57     10.57 o 
   8   4   7        1.15       -0.64     19.31 o 
   1   5   7      247.83      244.88      9.48 o 
   2   5   7      948.20      954.36     23.12 o 
   3   5   7     2914.66     2891.61     34.70 o 
   4   5   7       43.99       48.22     10.80 o 
   5   5   7      415.24      398.97     17.11 o 
   6   5   7      179.72      186.43     15.06 o 
   7   5   7        0.05       -4.66      9.45 o 
   8   5   7       34.95       46.58     16.39 o 
   0   6   7       36.38       32.69      5.28 o 
   1   6   7      259.42      248.54     21.46 o 
   2   6   7     2944.75     3102.06     54.25 o 
   3   6   7        0.77        3.10      5.47 o 
   4   6   7      129.55      125.09     11.51 o 
   5   6   7        3.02        4.89      6.88 o 
   6   6   7       37.24       17.78     14.50 o 
   7   6   7       74.96       94.91     19.78 o 
   8   6   7      194.29      189.93     18.09 o 
   1   7   7      244.61      233.01      9.92 o 
   2   7   7      133.75      127.92      8.98 o 
   3   7   7      164.88      165.67     10.34 o 
   4   7   7        5.67       11.78      6.28 o 
   5   7   7       20.18       22.74      7.79 o 
   6   7   7        0.00        5.63     10.01 o 
   7   7   7        5.28       10.65     16.00 o 
   8   7   7        0.90       -6.78     16.94 o 
   0   8   7      849.39      868.66     55.22 o 
   1   8   7      454.17      465.29     14.52 o 
   2   8   7      186.02      199.37     10.26 o 
   3   8   7       98.88      106.25      9.03 o 
   4   8   7      246.39      247.48     13.26 o 
   5   8   7      153.94      140.28     12.99 o 
   6   8   7       70.32       61.15     11.47 o 
   7   8   7       88.19       61.10     14.82 o 
   8   8   7        5.90       11.21     17.26 o 
   1   9   7     1059.06     1158.06     22.66 o 
   2   9   7        0.18       -4.20      6.01 o 
   3   9   7       73.85       74.13      8.92 o 
   4   9   7      664.43      636.55     21.27 o 
   5   9   7      114.28      110.98     21.60 o 
   6   9   7        1.56       -9.18      9.18 o 
   7   9   7       11.54        2.76     13.79 o 
   0  10   7     1512.02     1509.45     68.66 o 
   1  10   7       62.73       58.38     14.19 o 
   2  10   7      375.86      365.17     31.88 o 
   3  10   7       53.23       59.54      8.02 o 
   4  10   7        3.40        4.96      7.83 o 
   5  10   7       52.36       49.23     10.64 o 
   6  10   7        0.28       13.47      9.61 o 
   7  10   7       11.77       17.38     11.82 o 
   1  11   7      173.01      169.15     11.76 o 
   2  11   7      143.38      122.11     10.12 o 
   3  11   7       77.33       83.93     10.08 o 
   4  11   7      432.03      395.59     18.07 o 
   5  11   7      196.30      167.48     15.45 o 
   6  11   7       23.63       26.77     15.68 o 
   7  11   7        0.05       14.79     15.44 o 
   0  12   7      216.68      206.47     12.43 o 
   1  12   7      442.71      388.51     36.07 o 
   2  12   7       50.40       56.50      8.35 o 
   3  12   7       52.63       63.36      9.30 o 
   4  12   7        5.19        1.63     14.42 o 
   5  12   7      102.30      100.62     12.92 o 
   6  12   7       43.46       24.41     12.75 o 
   7  12   7        7.46       35.89     13.30 o 
   1  13   7        0.42       -3.39      7.13 o 
   2  13   7      112.03      102.11     23.33 o 
   3  13   7      182.92      155.92     15.45 o 
   4  13   7      106.59       75.50     11.43 o 
   5  13   7        0.91       -1.42      9.50 o 
   6  13   7       39.72       57.38     12.87 o 
   7  13   7        3.71        1.88     13.56 o 
   0  14   7       99.97      104.03     10.65 o 
   1  14   7      290.43      288.27     15.21 o 
   2  14   7      679.30      655.88     22.32 o 
   3  14   7      105.65      101.52     12.22 o 
   4  14   7      181.31      189.56     14.27 o 
   5  14   7       67.74       93.11     13.39 o 
   6  14   7       11.15       -9.22     15.29 o 
   1  15   7        0.01       -1.46      8.35 o 
   2  15   7       82.52       61.23     23.80 o 
   3  15   7        6.79       20.46     11.19 o 
   4  15   7       34.52       31.83     10.38 o 
   5  15   7       26.23       33.72     10.29 o 
   6  15   7       22.31       19.28     12.91 o 
   0  16   7        0.27        4.73      7.51 o 
   1  16   7       17.01       17.69     10.17 o 
   2  16   7       48.29       26.99     14.82 o 
   3  16   7       79.28       89.34     13.95 o 
   4  16   7      150.05      171.04     22.15 o 
   5  16   7        0.12       -1.58     11.08 o 
   1  17   7       67.74       79.63     11.66 o 
   2  17   7        8.94       45.93      9.08 o 
   3  17   7        9.62       14.16      9.46 o 
   4  17   7       78.71       69.69     13.91 o 
   5  17   7        1.12       16.37     11.18 o 
   0  18   7      151.45      139.46     15.26 o 
   1  18   7       21.74       22.45     10.86 o 
   2  18   7        7.45        5.95      9.61 o 
   3  18   7        8.03      -11.49     11.49 o 
   4  18   7       19.33       18.01     12.18 o 
   5  18   7        6.14        1.66     13.67 o 
   1  19   7       14.10       26.46     10.78 o 
   2  19   7        0.40       12.96      9.82 o 
   3  19   7       55.79       86.66     32.47 o 
   4  19   7        0.37        9.48     11.52 o 
   0  20   7       47.33       52.02     13.45 o 
   1  20   7        0.10        8.54     12.12 o 
   2  20   7        2.15       17.06     16.00 o 
   3  20   7        0.07      -12.07     12.07 o 
   1  21   7       65.79       87.45     14.10 o 
   2  21   7        4.45        9.74     10.03 o 
   0  22   7       12.52       21.84     13.78 o 
   0   0   8      126.45      118.24      6.12 o 
   1   0   8     6261.68     5721.92    196.13 o 
   2   0   8       83.64       90.71      6.41 o 
   3   0   8       67.45       66.97      6.51 o 
   4   0   8       17.95       12.24      6.41 o 
   5   0   8     1210.49     1171.06     36.47 o 
   6   0   8      193.78      201.94     14.29 o 
   7   0   8        3.27       27.23     10.08 o 
   8   0   8       76.25       79.57     24.90 o 
   1   1   8     5989.31     5912.34    171.34 o 
   2   1   8      275.17      266.44     14.28 o 
   3   1   8      307.08      318.77     19.25 o 
   4   1   8      320.11      354.79     14.06 o 
   5   1   8      529.78      539.64     19.86 o 
   6   1   8       28.54       30.99      9.03 o 
   7   1   8      100.28       96.84     14.04 o 
   8   1   8       11.84       -1.40     12.76 o 
   0   2   8     2422.82     2515.70     25.12 o 
   1   2   8     3954.00     3863.69    106.47 o 
   2   2   8      329.15      313.32     16.97 o 
   3   2   8      223.98      229.84     11.14 o 
   4   2   8      213.85      235.57     12.53 o 
   5   2   8      153.35      147.28     12.54 o 
   6   2   8       99.33       98.00     12.30 o 
   7   2   8       67.92       67.82     12.20 o 
   8   2   8        5.12       16.74     24.90 o 
   1   3   8      130.09      124.57      7.25 o 
   2   3   8      728.06      700.12     32.43 o 
   3   3   8      248.02      227.81     10.88 o 
   4   3   8       77.72       78.81      8.50 o 
   5   3   8        1.07        9.56     12.29 o 
   6   3   8        1.99       11.56     18.68 o 
   7   3   8        0.26        4.34     16.63 o 
   8   3   8       17.56       16.31     12.74 o 
   0   4   8       82.57       83.02      5.57 o 
   1   4   8        8.60       10.48      4.06 o 
   2   4   8       18.95       17.46      4.96 o 
   3   4   8       17.60       20.42      5.98 o 
   4   4   8       17.39       10.59      6.55 o 
   5   4   8        6.25       15.13      7.27 o 
   6   4   8       60.81       50.54     12.02 o 
   7   4   8        6.33       16.94     15.37 o 
   8   4   8        0.32       10.60     12.51 o 
   1   5   8      123.69      124.62      7.24 o 
   2   5   8      187.62      182.84      9.92 o 
   3   5   8      686.25      731.20     18.71 o 
   4   5   8       47.17       42.31      8.25 o 
   5   5   8      157.19      158.05     11.56 o 
   6   5   8      171.29      168.02     17.34 o 
   7   5   8        1.07        7.45     22.77 o 
   8   5   8       81.55      102.52     15.80 o 
   0   6   8      241.34      247.37      9.92 o 
   1   6   8      194.79      213.19      9.54 o 
   2   6   8     3290.54     3320.52    181.11 o 
   3   6   8      210.92      194.00     11.67 o 
   4   6   8      495.95      508.55     19.18 o 
   5   6   8       43.25       47.63     15.21 o 
   6   6   8        0.03       -8.79      9.11 o 
   7   6   8       49.03       28.38     14.04 o 
   8   6   8      156.31      178.25     17.67 o 
   1   7   8     4089.33     4067.65     38.94 o 
   2   7   8     1612.41     1664.98     26.98 o 
   3   7   8      418.37      465.72     31.65 o 
   4   7   8      592.39      615.15     33.40 o 
   5   7   8       44.78       57.60     13.63 o 
   6   7   8        0.10        0.25     15.92 o 
   7   7   8      377.23      422.30     20.75 o 
   8   7   8        0.18        5.85     14.03 o 
   0   8   8       30.65       36.32      6.01 o 
   1   8   8      757.45      760.50     18.34 o 
   2   8   8      379.33      380.18     15.39 o 
   3   8   8        7.36       23.71      7.17 o 
   4   8   8        0.13       -5.64      9.30 o 
   5   8   8      114.61      103.09     11.91 o 
   6   8   8       18.70       42.92     22.22 o 
   7   8   8       13.81        6.69     12.67 o 
   1   9   8        7.62       -3.26      5.50 o 
   2   9   8      335.32      318.89     13.95 o 
   3   9   8       44.04       36.57      8.08 o 
   4   9   8      208.84      183.01     23.81 o 
   5   9   8       94.44       77.26     12.48 o 
   6   9   8       22.47       44.06     17.49 o 
   7   9   8        1.63       -1.43     10.29 o 
   0  10   8      457.34      425.23     15.07 o 
   1  10   8      200.79      207.45     10.98 o 
   2  10   8       13.25       10.32      6.28 o 
   3  10   8       17.00       16.51      6.85 o 
   4  10   8       18.00       23.40      8.23 o 
   5  10   8      156.13       99.82     15.16 o 
   6  10   8        0.69       -3.67     10.37 o 
   7  10   8        7.63       -4.85     12.06 o 
   1  11   8        0.03       10.34      4.91 o 
   2  11   8        0.04       -3.85      6.12 o 
   3  11   8        9.60       -2.66      7.38 o 
   4  11   8       38.12       46.86      9.51 o 
   5  11   8       73.26       73.18     12.09 o 
   6  11   8        1.20       13.78     10.57 o 
   7  11   8        0.14       14.93     14.10 o 
   0  12   8        1.07       -4.17      6.66 o 
   1  12   8       65.05       65.19     14.34 o 
   2  12   8        1.29        6.73      6.98 o 
   3  12   8        0.05       21.29     12.29 o 
   4  12   8        6.15       -5.31      9.29 o 
   5  12   8        6.26       -7.36      9.89 o 
   6  12   8        9.95        2.49     12.06 o 
   7  12   8        3.79       22.12     20.57 o 
   1  13   8       96.40      106.99     11.51 o 
   2  13   8        0.11       -2.76     10.95 o 
   3  13   8      220.34      201.67     14.63 o 
   4  13   8       42.03       40.42     10.38 o 
   5  13   8        8.18        6.77     20.25 o 
   6  13   8        0.55       16.13     10.95 o 
   0  14   8        0.37        5.95     13.08 o 
   1  14   8      134.37      137.58     12.76 o 
   2  14   8      337.22      335.68     17.23 o 
   3  14   8       48.40       36.54     11.70 o 
   4  14   8      179.17      162.62     14.94 o 
   5  14   8       80.50       77.72     13.71 o 
   6  14   8       40.65       26.00     12.61 o 
   1  15   8      505.17      528.74     20.64 o 
   2  15   8       74.30       52.94     10.90 o 
   3  15   8       35.36       34.15     19.78 o 
   4  15   8        2.68        0.26     13.16 o 
   5  15   8       23.32       44.77     11.35 o 
   6  15   8        9.62       12.54     13.37 o 
   0  16   8       63.97       75.47      9.46 o 
   1  16   8       18.49       17.00     10.42 o 
   2  16   8      489.76      542.00     23.32 o 
   3  16   8        5.76       12.70      9.24 o 
   4  16   8      116.83      123.11     15.03 o 
   5  16   8       87.35       93.26     15.53 o 
   1  17   8      359.55      369.52     19.29 o 
   2  17   8       97.34       69.87     13.82 o 
   3  17   8        4.17        7.98     14.34 o 
   4  17   8       57.11       80.56     22.46 o 
   5  17   8        0.21       -1.18     11.60 o 
   0  18   8      122.23      121.17     16.55 o 
   1  18   8        3.38      -10.91     10.91 o 
   2  18   8        7.77       26.86      9.16 o 
   3  18   8        0.09        1.09     13.71 o 
   4  18   8        2.05       -4.86     11.98 o 
   1  19   8        7.37       11.01     10.19 o 
   2  19   8        2.09        0.56     11.50 o 
   3  19   8        0.50       18.27     12.84 o 
   4  19   8        1.00       -9.46     14.66 o 
   0  20   8        5.04       17.86     10.56 o 
   1  20   8        1.03        6.34     11.52 o 
   2  20   8        4.74      -11.18     11.18 o 
   3  20   8        0.31        5.05     14.50 o 
   1  21   8        6.49       11.28     13.40 o 
   2  21   8       11.51       28.31     11.31 o 
   1   1   9      857.31      779.64     31.99 o 
   2   1   9      365.10      320.26     11.33 o 
   3   1   9      560.60      557.90     15.53 o 
   4   1   9       14.09       10.90      6.63 o 
   5   1   9      767.63      759.55     39.97 o 
   6   1   9        6.11        2.12      8.85 o 
   7   1   9        6.75       -4.00     18.20 o 
   8   1   9       14.26       19.94     22.14 o 
   0   2   9     4421.92     4720.72     42.65 o 
   1   2   9     1268.04     1355.07     63.71 o 
   2   2   9     1047.94     1017.05     19.26 o 
   3   2   9       12.55       11.65      5.40 o 
   4   2   9      209.22      227.49     12.15 o 
   5   2   9      411.76      447.41     17.62 o 
   6   2   9      108.20       99.76     12.79 o 
   7   2   9       12.23       20.36     10.46 o 
   8   2   9        8.25       27.06     12.31 o 
   1   3   9        5.47       13.55      8.27 o 
   2   3   9     1023.00     1012.89     23.36 o 
   3   3   9        3.31        4.57      5.94 o 
   4   3   9       28.52       24.84      7.36 o 
   5   3   9      211.84      225.62     13.88 o 
   6   3   9       38.95       52.25     11.43 o 
   7   3   9       12.25       14.00     11.21 o 
   8   3   9       18.54       30.17     13.39 o 
   0   4   9      140.94      146.96     10.41 o 
   1   4   9        0.69       -0.02      3.95 o 
   2   4   9       24.26       22.97      5.83 o 
   3   4   9       29.77       33.48      6.17 o 
   4   4   9        7.02        8.72      6.93 o 
   5   4   9       47.49       67.05     32.15 o 
   6   4   9       83.89       90.04     11.13 o 
   7   4   9       14.58       24.89     11.05 o 
   8   4   9        0.35       -2.48     13.48 o 
   1   5   9      579.26      548.00     14.70 o 
   2   5   9     1496.23     1494.99     25.02 o 
   3   5   9     1807.52     1754.00     86.19 o 
   4   5   9       94.74      104.56     14.35 o 
   5   5   9      191.91      212.06     14.48 o 
   6   5   9      104.34       99.62     12.54 o 
   7   5   9       25.49       21.87     11.97 o 
   8   5   9      122.97      153.41     18.52 o 
   0   6   9      135.71      130.75      8.13 o 
   1   6   9      174.96      184.68      9.25 o 
   2   6   9      531.93      512.97     18.95 o 
   3   6   9        2.67        2.99     11.66 o 
   4   6   9      439.22      430.51     16.57 o 
   5   6   9       81.37       94.14     10.80 o 
   6   6   9       97.93       95.55     12.78 o 
   7   6   9       28.39       50.01     12.48 o 
   8   6   9        4.52       -5.51     13.21 o 
   1   7   9        1.13        2.34      5.06 o 
   2   7   9       45.55       53.64      7.38 o 
   3   7   9       45.86       56.43      7.52 o 
   4   7   9      292.03      293.12     15.39 o 
   5   7   9       62.79       66.16     10.30 o 
   6   7   9       21.20        7.79     10.52 o 
   7   7   9       14.10        9.34     15.13 o 
   0   8   9        8.09       15.08      4.77 o 
   1   8   9      492.73      509.48     16.66 o 
   2   8   9        8.70       -1.01     11.03 o 
   3   8   9       65.30       78.31      9.02 o 
   4   8   9      438.61      449.06     17.96 o 
   5   8   9      214.02      246.18     15.16 o 
   6   8   9      206.65      180.43     14.49 o 
   7   8   9       76.41       55.63     15.05 o 
   1   9   9      250.49      248.27     19.48 o 
   2   9   9      365.48      371.99     24.78 o 
   3   9   9       42.39       53.55      8.25 o 
   4   9   9       91.42       81.57     11.59 o 
   5   9   9      142.45      158.68     13.93 o 
   6   9   9       16.73        8.23     11.25 o 
   7   9   9        0.42       -5.67     12.11 o 
   0  10   9      164.30      147.22     11.09 o 
   1  10   9      644.31      654.50     19.32 o 
   2  10   9      162.55      150.58     23.18 o 
   3  10   9       10.27        3.47     12.29 o 
   4  10   9      113.59       94.12     11.42 o 
   5  10   9      381.02      353.46     18.31 o 
   6  10   9       20.51        4.38     11.20 o 
   7  10   9        0.07       17.07     14.81 o 
   1  11   9       11.89       16.68      8.98 o 
   2  11   9      154.65      128.73     18.05 o 
   3  11   9       41.43       25.48      8.41 o 
   4  11   9       26.93       22.43     15.68 o 
   5  11   9      288.32      291.49     30.44 o 
   6  11   9       21.57       20.09     12.26 o 
   7  11   9       16.43       21.96     13.48 o 
   0  12   9       10.60        0.46      7.52 o 
   1  12   9       76.37       78.20      9.91 o 
   2  12   9        1.49        4.18      8.12 o 
   3  12   9       41.71       59.82     12.22 o 
   4  12   9       26.34       27.30     10.41 o 
   5  12   9        4.00       23.21      9.24 o 
   6  12   9       12.47       18.94     11.49 o 
   7  12   9        1.65        8.02     12.32 o 
   1  13   9      217.61      207.80     14.27 o 
   2  13   9       95.75      101.23     11.48 o 
   3  13   9      743.78      696.85     32.61 o 
   4  13   9        7.69       -9.83      9.83 o 
   5  13   9       33.21       45.25     21.43 o 
   6  13   9       24.15       16.34     11.49 o 
   0  14   9       99.93       92.45     10.61 o 
   1  14   9      135.64      128.95     11.69 o 
   2  14   9        4.59       13.53      8.56 o 
   3  14   9        0.97      -10.52     12.37 o 
   4  14   9        0.77       -9.52      9.52 o 
   5  14   9        1.42       -2.44     11.98 o 
   6  14   9        0.31       10.78     11.36 o 
   1  15   9       50.07       73.62     12.37 o 
   2  15   9      108.26      109.42     12.65 o 
   3  15   9       63.64       79.83     11.92 o 
   4  15   9       37.94       42.23     13.55 o 
   5  15   9       14.03       23.45     11.20 o 
   6  15   9        0.01       13.42     38.22 o 
   0  16   9        0.20       -9.82      9.82 o 
   1  16   9        4.18       -7.61     10.25 o 
   2  16   9        1.55       -9.74     16.94 o 
   3  16   9       57.83       56.96     11.93 o 
   4  16   9       77.56       66.00     14.27 o 
   5  16   9        7.04        3.87     11.02 o 
   1  17   9       64.59       99.50     20.73 o 
   2  17   9      422.63      395.74     33.84 o 
   3  17   9        1.68        9.63     19.78 o 
   4  17   9        0.79      -13.40     13.40 o 
   5  17   9        4.64        2.48     29.31 o 
   0  18   9       21.64        5.62     12.03 o 
   1  18   9        3.85        2.93     18.60 o 
   2  18   9       18.07       16.25     12.09 o 
   3  18   9        0.10       -7.76     10.08 o 
   4  18   9        5.01       -4.13     11.76 o 
   1  19   9       38.63       50.84     14.15 o 
   2  19   9        4.76       10.17     10.36 o 
   3  19   9       51.83       55.91     13.26 o 
   0  20   9       71.25       98.73     16.48 o 
   1  20   9        2.82       -3.08     12.00 o 
   2  20   9        2.12       -1.16     11.23 o 
   3  20   9        0.09       -1.69     11.97 o 
   1  21   9       29.19       39.80     16.23 o 
   0   0  10      183.35      217.97      9.08 o 
   1   0  10      323.74      316.49     19.50 o 
   2   0  10       15.21        2.22      5.00 o 
   3   0  10       16.70       11.85      5.62 o 
   4   0  10       25.11       21.41      7.75 o 
   5   0  10      171.47      192.64     23.57 o 
   6   0  10       20.18        1.84     11.03 o 
   7   0  10        1.85       15.71     10.47 o 
   8   0  10        0.55       13.00     12.53 o 
   1   1  10      875.22      883.33     17.69 o 
   2   1  10        0.60        1.24      6.15 o 
   3   1  10       54.12       53.39      6.79 o 
   4   1  10       20.59       26.26      6.90 o 
   5   1  10      333.05      349.19     17.63 o 
   6   1  10        2.62       -2.52      9.13 o 
   7   1  10       11.34       13.27     10.83 o 
   8   1  10       14.54       20.36     15.92 o 
   0   2  10     4358.94     4811.07     40.77 o 
   1   2  10        0.86        2.02      4.76 o 
   2   2  10     1029.27     1026.51     27.31 o 
   3   2  10      161.57      182.96     10.30 o 
   4   2  10       74.77       78.24     19.15 o 
   5   2  10      345.70      357.22     16.68 o 
   6   2  10       45.86       58.70     11.07 o 
   7   2  10       49.89       53.92     12.07 o 
   8   2  10        9.02        9.82     12.36 o 
   1   3  10        8.51       11.98      6.62 o 
   2   3  10      332.50      333.09     28.73 o 
   3   3  10      454.62      434.88     41.44 o 
   4   3  10       46.11       51.72      8.12 o 
   5   3  10      823.58      847.12     24.19 o 
   6   3  10       65.94       62.84     11.20 o 
   7   3  10        1.49       -1.20     10.29 o 
   8   3  10       26.78       46.46     13.76 o 
   0   4  10     1160.06     1175.77     20.51 o 
   1   4  10       68.37       75.17      6.80 o 
   2   4  10      697.01      802.32     21.34 o 
   3   4  10       49.46       71.14      7.54 o 
   4   4  10        7.11        8.06     10.56 o 
   5   4  10        5.10       21.38     17.81 o 
   6   4  10       18.21       16.14      9.85 o 
   7   4  10        6.98       14.70     11.76 o 
   8   4  10      326.55      352.10     23.19 o 
   1   5  10       35.28       23.38      5.22 o 
   2   5  10     2961.18     3072.78     35.86 o 
   3   5  10      289.38      237.53     20.19 o 
   4   5  10       22.66       23.15      8.13 o 
   5   5  10       25.96       42.95      8.96 o 
   6   5  10       44.34       69.60     10.74 o 
   7   5  10       80.83       84.09     12.56 o 
   8   5  10       21.07       12.22     14.49 o 
   0   6  10       52.08       44.74      8.43 o 
   1   6  10      107.17      118.73      8.58 o 
   2   6  10        0.45        7.68     10.95 o 
   3   6  10       28.34       27.47      8.91 o 
   4   6  10      100.00      103.03     12.38 o 
   5   6  10       35.39       34.30     10.07 o 
   6   6  10      168.49      149.19     31.93 o 
   7   6  10       22.33       25.66     12.70 o 
   1   7  10        6.04       10.68      5.12 o 
   2   7  10        1.34        5.13      7.56 o 
   3   7  10       12.14       12.26      8.35 o 
   4   7  10       82.70       87.62     10.23 o 
   5   7  10       46.50       56.88     10.14 o 
   6   7  10        9.85        9.55      9.47 o 
   7   7  10        0.91       10.33     17.89 o 
   0   8  10        8.84        5.93      5.36 o 
   1   8  10        7.63        4.50      5.83 o 
   2   8  10       29.01       28.81      6.63 o 
   3   8  10        1.45        8.36      6.13 o 
   4   8  10        0.02      -11.94     14.74 o 
   5   8  10        6.70       13.95     15.68 o 
   6   8  10        4.30        9.92      9.98 o 
   7   8  10        5.52       -1.38     14.34 o 
   1   9  10       38.91       39.61      7.84 o 
   2   9  10      162.91      169.53     10.96 o 
   3   9  10        7.46       15.79      6.15 o 
   4   9  10       23.81       36.97     13.63 o 
   5   9  10       78.67      104.47     12.87 o 
   6   9  10        0.80        8.55     10.20 o 
   7   9  10        1.76        4.10     10.92 o 
   0  10  10        4.65       -2.46      6.60 o 
   1  10  10      509.90      494.39     17.58 o 
   2  10  10      434.71      420.57     16.91 o 
   3  10  10       35.53       25.93      9.92 o 
   4  10  10      476.55      413.08     19.58 o 
   5  10  10      362.26      358.51     23.11 o 
   6  10  10      228.78      211.16     16.72 o 
   7  10  10        2.28        7.95     14.26 o 
   1  11  10      270.80      261.03     14.32 o 
   2  11  10      140.71      155.54     12.85 o 
   3  11  10       73.13       71.96     10.16 o 
   4  11  10       24.52       18.46      9.65 o 
   5  11  10        8.70        1.51     10.80 o 
   6  11  10      139.29      180.30     40.20 o 
   7  11  10        3.25       15.14     11.47 o 
   0  12  10      125.49      119.80     11.14 o 
   1  12  10      633.75      635.71     20.81 o 
   2  12  10        0.34       -7.47      8.46 o 
   3  12  10       55.56       74.15     26.32 o 
   4  12  10        0.05       -8.74      8.74 o 
   5  12  10      259.84      248.57     35.64 o 
   6  12  10        6.38       -4.21     11.44 o 
   1  13  10      597.89      594.96     21.26 o 
   2  13  10        4.34       -1.05      8.98 o 
   3  13  10      295.64      281.52     17.28 o 
   4  13  10      210.16      167.34     34.14 o 
   5  13  10        0.36       -8.85     10.91 o 
   6  13  10       76.06       65.65     14.37 o 
   0  14  10        0.49        6.72      7.88 o 
   1  14  10      165.44      156.62     14.29 o 
   2  14  10        3.37        6.76      7.61 o 
   3  14  10        3.20       29.25      9.30 o 
   4  14  10       11.48        4.66     10.85 o 
   5  14  10        7.03        6.15     10.87 o 
   6  14  10       13.70       26.81     12.89 o 
   1  15  10        6.91        6.41     19.46 o 
   2  15  10        0.82       -3.26      9.42 o 
   3  15  10       10.41       -3.35     14.81 o 
   4  15  10        3.58       20.91      9.87 o 
   5  15  10        0.08        8.84     10.53 o 
   0  16  10       18.16       20.12      9.65 o 
   1  16  10        4.58        3.94     12.92 o 
   2  16  10        0.01        4.46     10.91 o 
   3  16  10        5.20       15.60      9.30 o 
   4  16  10        7.63       -7.42     11.64 o 
   5  16  10        3.56       -9.26     12.70 o 
   1  17  10        1.57        3.39      9.92 o 
   2  17  10      115.06      117.11     41.30 o 
   3  17  10       21.50       28.76     10.63 o 
   4  17  10        1.87       -0.49     18.60 o 
   0  18  10      108.95      127.11     15.88 o 
   1  18  10       10.66        6.83     21.20 o 
   2  18  10       96.65      117.09     16.26 o 
   3  18  10       14.00       16.65     15.92 o 
   4  18  10        1.21        8.55     12.09 o 
   1  19  10       34.85       46.03     13.59 o 
   2  19  10        0.68       -7.60     11.34 o 
   3  19  10       34.85       45.96     12.01 o 
   0  20  10      248.92      295.00     27.75 o 
   1  20  10       38.70       84.33     18.13 o 
   2  20  10       22.62       33.06     12.67 o 
   1  21  10       74.95       78.65     21.28 o 
   1   1  11     1460.20     1593.47     33.64 o 
   2   1  11      128.36      122.33      8.29 o 
   3   1  11      224.92      194.10     10.80 o 
   4   1  11      264.13      262.25     13.89 o 
   5   1  11       59.19       71.03     28.29 o 
   6   1  11        7.77        3.95     10.63 o 
   7   1  11        0.25       -3.62     15.52 o 
   8   1  11       55.21       74.23     23.01 o 
   0   2  11      957.80     1030.21     48.44 o 
   1   2  11     1293.97     1269.36     53.59 o 
   2   2  11      110.15      120.59      9.78 o 
   3   2  11      586.33      626.95     18.25 o 
   4   2  11      168.23      171.41     12.25 o 
   5   2  11        0.47       -9.53      9.53 o 
   6   2  11       37.28       33.23     12.14 o 
   7   2  11       17.07       39.99     11.47 o 
   8   2  11       14.00       28.24     13.59 o 
   1   3  11       10.31        9.20      5.96 o 
   2   3  11     1983.76     1897.09     44.17 o 
   3   3  11      128.42      122.41     17.42 o 
   4   3  11      113.37      106.87     16.40 o 
   5   3  11      112.78      103.60     13.40 o 
   6   3  11       25.61       20.80     14.74 o 
   7   3  11        4.34       18.03     11.98 o 
   8   3  11       22.38       57.73     12.66 o 
   0   4  11        0.32        5.20      4.96 o 
   1   4  11       27.61       27.38      5.63 o 
   2   4  11      248.75      216.87     11.65 o 
   3   4  11      519.73      485.22     18.32 o 
   4   4  11        3.28        3.12      8.11 o 
   5   4  11      105.94       96.78     13.87 o 
   6   4  11       78.92       59.46     12.34 o 
   7   4  11      171.79      222.23     20.10 o 
   8   4  11       31.09       55.95     19.39 o 
   1   5  11      130.13      145.89     23.42 o 
   2   5  11      456.60      401.00     16.26 o 
   3   5  11       13.77       13.12      6.66 o 
   4   5  11      338.23      314.48     15.38 o 
   5   5  11       32.01       20.57     10.03 o 
   6   5  11      191.71      167.37     15.21 o 
   7   5  11       81.13       90.34     13.87 o 
   0   6  11       21.73       14.26      5.18 o 
   1   6  11       34.58       40.77      6.82 o 
   2   6  11      730.86      740.41     46.46 o 
   3   6  11      151.33      151.67     17.74 o 
   4   6  11       32.11       25.30      9.01 o 
   5   6  11        1.46      -11.03     12.92 o 
   6   6  11      194.60      213.68     15.69 o 
   7   6  11        9.49       -5.38     11.98 o 
   1   7  11        0.01       -5.91      5.91 o 
   2   7  11     1536.48     1445.40     52.38 o 
   3   7  11        3.24        5.37      6.77 o 
   4   7  11       50.80       54.09     11.11 o 
   5   7  11       20.59        3.51     10.35 o 
   6   7  11       81.20       67.97     20.26 o 
   7   7  11        9.97       10.10     12.62 o 
   0   8  11      239.22      217.88     11.54 o 
   1   8  11       55.82       50.30     10.72 o 
   2   8  11       10.88       16.24     15.05 o 
   3   8  11        0.23       -7.44      7.44 o 
   4   8  11      393.76      419.07     18.35 o 
   5   8  11       11.05       28.12     13.08 o 
   6   8  11      127.26      105.70     15.03 o 
   7   8  11       47.82       50.69     13.50 o 
   1   9  11       18.92       29.00      7.00 o 
   2   9  11       29.87       21.33      7.76 o 
   3   9  11       10.47       18.70     15.84 o 
   4   9  11      205.11      175.42     13.95 o 
   5   9  11      160.07      128.92     14.44 o 
   6   9  11       56.57       32.60     13.44 o 
   7   9  11        3.94       14.45     16.71 o 
   0  10  11      169.09      175.93     11.35 o 
   1  10  11        0.73        4.93      7.31 o 
   2  10  11        6.94        2.95      6.77 o 
   3  10  11       30.04       32.09     19.86 o 
   4  10  11       14.11       12.12     16.00 o 
   5  10  11        1.66        2.29     10.16 o 
   6  10  11       75.65       70.60     13.82 o 
   7  10  11        7.58        3.94     12.92 o 
   1  11  11      206.44      230.66     12.93 o 
   2  11  11       42.54       47.10      9.85 o 
   3  11  11       58.23       49.41      9.78 o 
   4  11  11       38.03       35.26     20.49 o 
   5  11  11      219.10      181.63     16.81 o 
   6  11  11       12.19       16.79     12.11 o 
   0  12  11      182.47      214.19     21.13 o 
   1  12  11      264.49      247.76     15.10 o 
   2  12  11       43.74       45.08      9.18 o 
   3  12  11       78.86       60.07     11.15 o 
   4  12  11        5.06       14.25      9.75 o 
   5  12  11       20.38       28.27     11.42 o 
   6  12  11        3.44       20.99     11.58 o 
   1  13  11      319.69      301.74     22.72 o 
   2  13  11       85.66       83.55     11.42 o 
   3  13  11       50.77       31.60     21.28 o 
   4  13  11      114.41      117.11     16.95 o 
   5  13  11       44.56       69.54     24.11 o 
   6  13  11        9.35       -0.09     12.36 o 
   0  14  11       12.10       18.56     14.03 o 
   1  14  11      485.58      499.20     25.72 o 
   2  14  11       28.21       35.18     10.75 o 
   3  14  11       77.90       51.84     13.79 o 
   4  14  11       19.11        4.99     10.77 o 
   5  14  11       65.92       59.01     13.17 o 
   6  14  11       20.09       15.62     12.80 o 
   1  15  11       74.00       80.72     12.82 o 
   2  15  11       27.76       13.81     24.90 o 
   3  15  11        0.85        1.73      8.97 o 
   4  15  11        0.75      -14.26     14.26 o 
   5  15  11        0.75        6.68     11.85 o 
   0  16  11        3.07        8.73     12.53 o 
   1  16  11        0.02       -9.73      9.73 o 
   2  16  11       44.47       34.26     19.39 o 
   3  16  11       11.83        4.67     33.02 o 
   4  16  11       57.12       38.80     13.02 o 
   5  16  11        0.36       14.92     10.86 o 
   1  17  11       70.43       66.51     12.81 o 
   2  17  11       54.82       41.13     13.26 o 
   3  17  11       21.23       -0.88     15.45 o 
   4  17  11        7.07       32.22     11.20 o 
   0  18  11      174.00      205.90     26.80 o 
   1  18  11       19.78        4.18     12.06 o 
   2  18  11        6.33        1.78     11.24 o 
   3  18  11        0.35        0.64     12.81 o 
   4  18  11        2.12       16.07     20.88 o 
   1  19  11       17.30       13.66     12.44 o 
   2  19  11       12.19       30.18     19.70 o 
   3  19  11        5.62       10.45     13.79 o 
   0  20  11      139.11      158.01     18.68 o 
   1  20  11        6.88       15.30     14.34 o 
   2  20  11        4.22       -2.01     12.65 o 
   0   0  12       86.74      110.07      7.58 o 
   1   0  12      523.68      604.15     16.41 o 
   2   0  12      486.17      473.39     15.19 o 
   3   0  12      270.06      289.59     16.49 o 
   4   0  12      799.54      799.60     23.13 o 
   5   0  12       16.49       46.57     19.23 o 
   6   0  12      132.85      131.69     14.55 o 
   7   0  12        7.93       28.69     10.91 o 
   1   1  12     2190.41     2493.16     32.34 o 
   2   1  12      104.87      107.84      8.75 o 
   3   1  12      423.27      379.88     14.90 o 
   4   1  12      263.57      252.46     14.75 o 
   5   1  12      945.62     1067.79     28.82 o 
   6   1  12        9.23       10.03      9.69 o 
   7   1  12       49.90       36.09     13.19 o 
   0   2  12       13.25       22.51      6.01 o 
   1   2  12     1349.39     1347.67     24.21 o 
   2   2  12        9.94       13.02      6.18 o 
   3   2  12      425.32      471.75     25.65 o 
   4   2  12       64.62       71.78     10.01 o 
   5   2  12       51.61       58.69     14.74 o 
   6   2  12        0.14      -10.48     10.48 o 
   7   2  12        5.87       -9.35     15.29 o 
   1   3  12        3.28        7.99      5.67 o 
   2   3  12      511.89      504.14     31.82 o 
   3   3  12        3.97       -0.64      7.38 o 
   4   3  12      154.77      138.63     14.74 o 
   5   3  12        3.26       10.15     16.71 o 
   6   3  12       15.72       10.60     10.63 o 
   7   3  12       11.98       21.68     11.37 o 
   0   4  12       71.12       67.95      7.14 o 
   1   4  12       89.84       90.82     11.11 o 
   2   4  12        3.97        4.37      7.17 o 
   3   4  12       60.47       79.53     14.82 o 
   4   4  12        2.36       14.72      7.74 o 
   5   4  12        3.06       -7.66      9.52 o 
   6   4  12       22.05       22.59     14.11 o 
   7   4  12        2.22       28.43     11.44 o 
   1   5  12        8.34       12.63      5.94 o 
   2   5  12      508.88      514.85     17.40 o 
   3   5  12       12.90        5.60      7.41 o 
   4   5  12       27.70       31.71      8.46 o 
   5   5  12       16.18       17.81     15.52 o 
   6   5  12       17.05        3.82     14.42 o 
   7   5  12       32.23       39.48     13.71 o 
   0   6  12        0.20        4.30      5.44 o 
   1   6  12        8.42       15.61      7.17 o 
   2   6  12      405.42      375.06     16.01 o 
   3   6  12       50.65       46.60     10.32 o 
   4   6  12        6.12        4.68      9.06 o 
   5   6  12       64.89       55.53     10.75 o 
   6   6  12       76.81      102.92     15.53 o 
   7   6  12        1.83        6.20     12.59 o 
   1   7  12      820.71      761.36     24.42 o 
   2   7  12     1480.61     1427.17     28.67 o 
   3   7  12       84.70      103.47     10.90 o 
   4   7  12      439.26      472.44     21.46 o 
   5   7  12       21.61       25.79     12.61 o 
   6   7  12       34.36       62.12     11.76 o 
   7   7  12      119.44      108.26     15.66 o 
   0   8  12       63.10       40.47      8.29 o 
   1   8  12      267.69      269.14     29.81 o 
   2   8  12      876.35      940.72     24.64 o 
   3   8  12      394.92      397.05     20.12 o 
   4   8  12      399.58      359.94     18.56 o 
   5   8  12        2.41       20.68      9.14 o 
   6   8  12        7.70       -1.58     17.65 o 
   7   8  12       51.55       35.75     12.76 o 
   1   9  12       30.79       19.53      8.08 o 
   2   9  12      149.62      152.58     12.14 o 
   3   9  12      135.72      139.23     12.83 o 
   4   9  12      256.90      245.65     15.99 o 
   5   9  12       88.92       84.67     13.17 o 
   6   9  12       80.25       82.77     14.50 o 
   7   9  12       17.97       -1.77     30.89 o 
   0  10  12      891.82      883.95     24.08 o 
   1  10  12        5.60       -3.02      7.76 o 
   2  10  12       22.06        9.77      9.77 o 
   3  10  12       24.55       16.76      9.30 o 
   4  10  12       41.88       46.93     11.24 o 
   5  10  12        6.95      -10.02     11.74 o 
   6  10  12        5.16        4.23     10.30 o 
   1  11  12      102.77       98.42     11.42 o 
   2  11  12        3.16        3.30      7.63 o 
   3  11  12        6.33       24.57      8.52 o 
   4  11  12        1.26       11.76      8.75 o 
   5  11  12       36.24       43.70     11.96 o 
   6  11  12        0.43        1.64     20.96 o 
   0  12  12       69.14       62.86     12.93 o 
   1  12  12       59.26       47.39     17.02 o 
   2  12  12        0.54        3.77     22.38 o 
   3  12  12        2.64       -7.43      8.97 o 
   4  12  12        5.92        8.71     16.15 o 
   5  12  12        8.99        6.19     10.57 o 
   6  12  12        0.86       19.24     18.28 o 
   1  13  12      244.43      240.86     16.45 o 
   2  13  12        5.46       12.82      8.36 o 
   3  13  12       23.29       21.78     10.22 o 
   4  13  12       18.06       39.14     11.98 o 
   5  13  12       75.62       55.85     14.38 o 
   6  13  12        6.23        2.70     12.07 o 
   0  14  12       20.72        0.38     10.32 o 
   1  14  12      372.94      380.39     19.88 o 
   2  14  12        8.83       18.78      9.89 o 
   3  14  12      120.45       63.03     23.80 o 
   4  14  12        8.02       11.87     10.30 o 
   5  14  12       93.07      132.57     27.43 o 
   1  15  12      195.51      220.44     36.50 o 
   2  15  12        3.47        4.59     12.84 o 
   3  15  12        4.13       -2.13     13.63 o 
   4  15  12        3.67       29.17     10.03 o 
   5  15  12        2.75      -11.70     11.70 o 
   0  16  12       11.70       17.59      8.91 o 
   1  16  12        9.88        7.10     10.14 o 
   2  16  12      562.26      620.42     25.66 o 
   3  16  12      343.89      372.00     47.32 o 
   4  16  12       71.78       71.23     14.66 o 
   1  17  12       55.05       60.53     13.50 o 
   2  17  12        8.07      -12.09     12.09 o 
   3  17  12       13.97       31.07     11.75 o 
   4  17  12       36.69       53.21     22.22 o 
   0  18  12      147.21      152.72     16.49 o 
   1  18  12       11.60       -0.74     12.74 o 
   2  18  12        3.41      -11.49     11.49 o 
   3  18  12        0.65       11.10     21.75 o 
   1  19  12       10.68       -2.09     12.57 o 
   2  19  12       10.11        3.40     12.37 o 
   0  20  12       27.31       45.34     14.19 o 
   1  20  12        0.63       -9.47     12.08 o 
   1   1  13       25.95       14.22      7.96 o 
   2   1  13      153.61      118.84     15.37 o 
   3   1  13       30.35       29.68      7.95 o 
   4   1  13      303.93      300.65     23.66 o 
   5   1  13     1777.35     1770.67     36.79 o 
   6   1  13       43.92       78.32     19.70 o 
   7   1  13       24.38       -8.13     13.87 o 
   0   2  13      354.51      387.51     14.48 o 
   1   2  13       97.26      125.10     19.55 o 
   2   2  13       68.98       84.37      8.07 o 
   3   2  13        0.48       12.33      6.57 o 
   4   2  13       83.29       83.18     15.45 o 
   5   2  13      192.42      209.80     22.94 o 
   6   2  13      151.95      135.81     15.21 o 
   7   2  13       40.04       67.71     13.26 o 
   1   3  13       59.25       44.57      7.01 o 
   2   3  13        2.24        0.67     12.14 o 
   3   3  13      321.45      304.97     24.06 o 
   4   3  13       98.55      116.60     11.93 o 
   5   3  13      136.19      116.75     14.93 o 
   6   3  13        0.03        8.32      9.69 o 
   7   3  13       59.50       61.83     17.57 o 
   0   4  13        7.81        9.37      5.44 o 
   1   4  13      490.17      505.97     16.41 o 
   2   4  13       22.11        9.98      8.18 o 
   3   4  13     1322.38     1282.18     49.31 o 
   4   4  13        8.48       26.01     11.19 o 
   5   4  13       48.87       65.32     10.20 o 
   6   4  13       31.10       14.23     12.60 o 
   7   4  13      157.25      162.10     18.09 o 
   1   5  13        1.22        5.35      6.31 o 
   2   5  13     1793.01     1750.20     32.06 o 
   3   5  13        7.56        4.24      7.07 o 
   4   5  13        6.63       15.82      7.90 o 
   5   5  13        0.56        7.06      9.12 o 
   6   5  13        3.42      -11.98     11.98 o 
   7   5  13        4.27       13.13     14.59 o 
   0   6  13       15.11       11.68      6.01 o 
   1   6  13      128.46      111.07      9.19 o 
   2   6  13       17.86        4.14      8.69 o 
   3   6  13        0.00       -8.12      8.12 o 
   4   6  13       58.53       72.08     24.04 o 
   5   6  13       73.42       71.12     24.12 o 
   6   6  13       46.72       37.43     27.58 o 
   7   6  13        0.09       15.30     12.70 o 
   1   7  13      217.79      230.81     13.44 o 
   2   7  13      463.34      420.35     17.63 o 
   3   7  13       41.59       46.06     19.23 o 
   4   7  13      241.83      232.28     15.58 o 
   5   7  13       41.22       12.27     12.45 o 
   6   7  13        4.60       -4.34     29.63 o 
   7   7  13        0.01      -10.99     13.18 o 
   0   8  13      462.47      428.87     36.78 o 
   1   8  13      202.80      210.40     12.91 o 
   2   8  13      531.29      530.78     22.42 o 
   3   8  13        3.62       -3.15      8.74 o 
   4   8  13        1.53       -4.01     17.34 o 
   5   8  13      123.69      136.47     15.33 o 
   6   8  13       33.60       20.39     11.81 o 
   7   8  13        7.08       17.61     12.84 o 
   1   9  13      292.58      283.79     15.26 o 
   2   9  13      307.98      323.52     16.73 o 
   3   9  13       50.60       31.99     13.95 o 
   4   9  13        0.20       17.66      9.38 o 
   5   9  13       30.34       23.63     22.85 o 
   6   9  13        0.47        5.51     11.03 o 
   0  10  13     1767.63     1732.87     51.51 o 
   1  10  13      270.46      271.20     15.39 o 
   2  10  13        2.91       11.39      8.19 o 
   3  10  13       22.75       29.24      8.37 o 
   4  10  13      127.94      104.19     13.57 o 
   5  10  13      165.34      138.29     14.83 o 
   6  10  13        0.03       -2.45     11.42 o 
   1  11  13      767.76      766.87     24.51 o 
   2  11  13       20.66       37.06      8.30 o 
   3  11  13        0.15       -8.14      8.95 o 
   4  11  13       19.51       13.97     10.12 o 
   5  11  13       84.02       70.59     13.53 o 
   6  11  13        4.67       11.05     10.73 o 
   0  12  13        0.06        3.18      9.61 o 
   1  12  13        0.41        0.76     12.06 o 
   2  12  13        0.08        0.69     12.06 o 
   3  12  13        6.98        4.81      8.14 o 
   4  12  13        0.26       10.38      9.42 o 
   5  12  13       22.34       45.30     12.31 o 
   6  12  13       14.78       20.35     12.41 o 
   1  13  13       30.88       42.62     11.42 o 
   2  13  13        1.68        8.29     13.87 o 
   3  13  13       74.25       69.26     12.25 o 
   4  13  13       75.59       87.88     12.47 o 
   5  13  13       21.66       44.33     16.71 o 
   0  14  13        1.81       -9.64      9.64 o 
   1  14  13        2.71        1.20     10.61 o 
   2  14  13      108.35      131.47     13.99 o 
   3  14  13       82.15       72.14     13.32 o 
   4  14  13        0.92        3.84     11.03 o 
   5  14  13        0.35        9.43     17.49 o 
   1  15  13       43.34       36.65     11.81 o 
   2  15  13       55.08       67.57     12.25 o 
   3  15  13        2.60      -11.71     11.71 o 
   4  15  13        1.05       -4.39     11.39 o 
   5  15  13        1.97       -2.22     15.60 o 
   0  16  13      105.65      116.07     16.95 o 
   1  16  13        4.58       -8.21     14.26 o 
   2  16  13       26.90       22.93     13.48 o 
   3  16  13      150.56      156.83     16.93 o 
   4  16  13       15.48       27.67     13.03 o 
   1  17  13        1.98        8.45      9.83 o 
   2  17  13      110.11      120.94     35.86 o 
   3  17  13       35.35       41.65     12.60 o 
   0  18  13        3.63       20.52     11.34 o 
   1  18  13        8.12       13.84     20.80 o 
   2  18  13       34.04       21.13     14.12 o 
   3  18  13        0.41        3.40     12.42 o 
   1  19  13       27.21       20.07     13.59 o 
   2  19  13       10.00       19.09     11.37 o 
   0   0  14       15.91        8.03      6.01 o 
   1   0  14      104.32      120.69      9.63 o 
   2   0  14       12.25       11.79      8.67 o 
   3   0  14       22.23       34.24      9.54 o 
   4   0  14       72.12       64.38     20.73 o 
   5   0  14       81.70       93.76     15.00 o 
   6   0  14        9.52        8.00     10.68 o 
   7   0  14        6.32       25.26     13.71 o 
   1   1  14       69.45       72.57      8.42 o 
   2   1  14        2.65        7.75      7.41 o 
   3   1  14       44.01       66.75     15.37 o 
   4   1  14      154.07      154.84     13.93 o 
   5   1  14      146.06      131.25     21.52 o 
   6   1  14        1.94      -12.36     12.36 o 
   7   1  14       15.50       10.60     12.92 o 
   0   2  14      500.28      577.98     18.24 o 
   1   2  14      182.21      150.04     19.16 o 
   2   2  14        2.43        5.55      7.96 o 
   3   2  14      411.01      385.83     17.24 o 
   4   2  14      482.78      514.64     20.59 o 
   5   2  14       71.50       69.92     12.40 o 
   6   2  14      416.43      462.56     22.97 o 
   7   2  14       10.57       18.99     12.91 o 
   1   3  14       56.00       89.77     13.40 o 
   2   3  14      453.12      425.23     16.90 o 
   3   3  14      216.11      204.31     13.49 o 
   4   3  14        9.73       11.54      9.75 o 
   5   3  14       92.16       87.46     13.24 o 
   6   3  14      101.40      111.09     15.42 o 
   7   3  14       20.98        7.75     17.26 o 
   0   4  14       41.39       26.62      7.13 o 
   1   4  14      231.57      180.33     11.99 o 
   2   4  14      794.01      737.08     21.40 o 
   3   4  14      170.02      172.73     14.82 o 
   4   4  14     1300.50     1227.14     30.76 o 
   5   4  14       16.07       20.81     11.41 o 
   6   4  14      175.75      180.84     60.86 o 
   7   4  14       38.57       35.99     14.14 o 
   1   5  14       17.08        2.68      7.91 o 
   2   5  14     2414.41     2341.89     96.60 o 
   3   5  14       72.34       57.12     18.13 o 
   4   5  14      111.98      103.93     13.95 o 
   5   5  14       16.31        3.81      9.64 o 
   6   5  14      206.82      255.23     17.81 o 
   7   5  14       72.76       85.14     25.14 o 
   0   6  14       19.86       20.43      7.23 o 
   1   6  14        2.33       -3.79      7.20 o 
   2   6  14       10.77        8.47     17.49 o 
   3   6  14       89.19       87.68     11.54 o 
   4   6  14        6.01       10.15      9.19 o 
   5   6  14       89.50       80.05     12.61 o 
   6   6  14       76.21       45.89     14.47 o 
   7   6  14        0.13      -13.40     13.40 o 
   1   7  14        1.11       -8.23      8.23 o 
   2   7  14        6.57        0.41     10.09 o 
   3   7  14       17.67        5.59      9.76 o 
   4   7  14       51.98       48.47     15.05 o 
   5   7  14        7.64        7.41     24.51 o 
   6   7  14        0.00        7.41     10.80 o 
   7   7  14        0.29      -13.42     13.42 o 
   0   8  14        8.61       16.45      8.67 o 
   1   8  14        1.97        0.43      8.69 o 
   2   8  14       80.36      112.04     37.12 o 
   3   8  14        6.30       13.64     10.80 o 
   4   8  14       24.29       20.38      9.54 o 
   5   8  14        4.12       -8.41     10.89 o 
   6   8  14        1.16       -8.65     11.86 o 
   1   9  14      197.13      178.88     13.74 o 
   2   9  14       97.39       90.23     14.11 o 
   3   9  14       23.71       38.54      8.74 o 
   4   9  14        4.50       -1.50     14.89 o 
   5   9  14        0.91       22.35     10.47 o 
   6   9  14        3.17       -0.94     11.64 o 
   0  10  14     3425.26     3656.55    168.00 o 
   1  10  14      183.71      212.69     27.20 o 
   2  10  14      111.90      108.19     12.61 o 
   3  10  14        1.44       10.29     11.03 o 
   4  10  14      318.01      293.91     19.09 o 
   5  10  14      103.41      102.59     18.44 o 
   6  10  14       11.88       -2.55     11.20 o 
   1  11  14       71.85      108.50     24.12 o 
   2  11  14      118.73      163.68     13.52 o 
   3  11  14        0.27       -6.86     14.10 o 
   4  11  14       99.27      110.18     16.63 o 
   5  11  14      175.12      179.71     25.15 o 
   6  11  14       19.99        9.64     15.45 o 
   0  12  14       59.54       71.31     11.31 o 
   1  12  14      278.74      333.88     19.40 o 
   2  12  14      198.03      232.94     17.74 o 
   3  12  14        0.73       -4.63     10.03 o 
   4  12  14       32.29       41.81     11.71 o 
   5  12  14      118.73      145.84     16.27 o 
   1  13  14      618.62      666.66     24.39 o 
   2  13  14      141.88      183.33     15.48 o 
   3  13  14       90.21       85.02     16.71 o 
   4  13  14      228.20      248.98     23.18 o 
   5  13  14       15.47        7.81     25.61 o 
   0  14  14       38.56       48.37     10.83 o 
   1  14  14       37.73       38.55     14.03 o 
   2  14  14      155.00      172.84     15.83 o 
   3  14  14        0.41        1.54     10.52 o 
   4  14  14        1.05        6.66     10.99 o 
   5  14  14        1.68        4.31     34.36 o 
   1  15  14       18.51       38.58     20.41 o 
   2  15  14        0.47        3.53     19.70 o 
   3  15  14        2.87        2.79     12.12 o 
   4  15  14        0.01        9.14     10.72 o 
   0  16  14       13.06       24.96      9.80 o 
   1  16  14       15.71       15.30     12.61 o 
   2  16  14       22.08       41.66     14.58 o 
   3  16  14        2.27        8.11     11.08 o 
   4  16  14        5.39       17.28     11.64 o 
   1  17  14        0.48      -14.27     18.04 o 
   2  17  14       77.14       61.39     14.77 o 
   3  17  14        0.13       38.08     11.42 o 
   0  18  14        5.74       -6.61     12.76 o 
   1  18  14        0.91        4.59     10.16 o 
   2  18  14       29.79       41.78     14.50 o 
   1  19  14        1.92       -8.80     12.54 o 
   1   1  15        6.46        3.81     12.45 o 
   2   1  15       13.47       15.01     14.58 o 
   3   1  15        6.40       -1.52      8.40 o 
   4   1  15      519.71      486.68     21.54 o 
   5   1  15       30.28       43.90     15.45 o 
   6   1  15        0.00      -11.95     12.89 o 
   7   1  15        0.30        2.80     13.51 o 
   0   2  15       26.94       39.47      7.52 o 
   1   2  15      250.31      211.89     12.59 o 
   2   2  15       93.27       95.96     16.24 o 
   3   2  15      353.82      352.26     32.74 o 
   4   2  15     1122.79     1070.91     49.96 o 
   5   2  15       10.03       -7.43     11.39 o 
   6   2  15      400.70      365.29     38.41 o 
   7   2  15        2.37      -12.17     12.96 o 
   1   3  15       26.19       16.86      7.69 o 
   2   3  15      163.74      169.84     13.80 o 
   3   3  15       66.94       65.27     11.13 o 
   4   3  15      106.72      109.16     19.39 o 
   5   3  15      294.34      320.78     18.90 o 
   6   3  15       43.04       53.06     14.04 o 
   7   3  15       78.01       90.09     15.27 o 
   0   4  15       44.52       59.97      8.25 o 
   1   4  15      100.80       94.46     14.90 o 
   2   4  15       66.20       81.03     11.90 o 
   3   4  15      865.95      813.59     25.08 o 
   4   4  15      115.90      112.74     14.11 o 
   5   4  15      101.50       92.18     13.75 o 
   6   4  15      137.42      135.07     17.16 o 
   7   4  15      156.90      201.04     18.67 o 
   1   5  15      114.88      113.52     10.03 o 
   2   5  15      413.81      428.88     18.40 o 
   3   5  15      474.85      446.31     19.57 o 
   4   5  15       25.33       20.27     13.32 o 
   5   5  15        0.57        0.57     11.12 o 
   6   5  15       24.35       33.75     11.31 o 
   7   5  15       59.76       28.95     16.54 o 
   0   6  15       67.02       68.98      9.29 o 
   1   6  15      116.80      114.89     11.48 o 
   2   6  15      559.68      556.36     21.27 o 
   3   6  15       31.89       27.00      9.91 o 
   4   6  15      149.71      157.15     14.21 o 
   5   6  15        0.08        3.34     11.82 o 
   6   6  15       37.55       63.04     20.96 o 
   1   7  15      145.51      138.57     12.38 o 
   2   7  15     1863.45     1812.89     36.17 o 
   3   7  15       13.92        3.56     10.07 o 
   4   7  15       54.33       69.72     17.02 o 
   5   7  15        0.09        6.33      9.75 o 
   6   7  15       63.12       78.01     13.64 o 
   0   8  15     1499.56     1513.84     81.94 o 
   1   8  15      136.56      144.83     13.43 o 
   2   8  15      456.34      469.60     19.97 o 
   3   8  15       90.33       92.91     19.00 o 
   4   8  15       28.70       33.27     10.07 o 
   5   8  15       10.13       23.66     10.57 o 
   6   8  15       11.95       -8.33     22.77 o 
   1   9  15      211.89      217.86     16.22 o 
   2   9  15        7.18       19.24      8.67 o 
   3   9  15        8.79        7.45     19.78 o 
   4   9  15       40.01       56.64     10.99 o 
   5   9  15        2.00       21.46     10.05 o 
   6   9  15       36.62       51.34     15.92 o 
   0  10  15       92.06      111.08     19.31 o 
   1  10  15       47.39       52.26     12.06 o 
   2  10  15       43.03       53.32     13.32 o 
   3  10  15        0.09        0.66     12.84 o 
   4  10  15        4.10       12.21     10.48 o 
   5  10  15        3.82       12.50     10.37 o 
   6  10  15        0.89      -10.95     18.04 o 
   1  11  15      744.07      732.47     24.37 o 
   2  11  15        0.03        9.10     10.09 o 
   3  11  15      114.00      129.66     13.58 o 
   4  11  15       82.98       75.61     13.48 o 
   5  11  15       27.80       27.37     11.97 o 
   0  12  15       16.91       13.90     18.75 o 
   1  12  15       35.72       27.22     12.59 o 
   2  12  15       22.24       46.76     22.30 o 
   3  12  15       21.94       13.67     10.46 o 
   4  12  15        5.82      -11.07     11.07 o 
   5  12  15        0.79       10.59     11.24 o 
   1  13  15      376.15      353.49     22.01 o 
   2  13  15       79.33       56.06     14.52 o 
   3  13  15       13.47        6.77     11.40 o 
   4  13  15       69.76       84.59     22.07 o 
   5  13  15       19.11       18.36     11.98 o 
   0  14  15        7.52       -0.54     15.21 o 
   1  14  15       66.94       73.37     12.74 o 
   2  14  15       20.82       25.03     12.52 o 
   3  14  15       14.34       25.67     13.71 o 
   4  14  15        1.20       22.86     10.67 o 
   1  15  15        0.66        6.02      9.78 o 
   2  15  15        0.03      -12.07     12.07 o 
   3  15  15        0.29       -1.51     19.07 o 
   4  15  15        0.11       16.17     11.64 o 
   0  16  15       60.44       64.15     13.37 o 
   1  16  15        0.00      -11.63     11.63 o 
   2  16  15        2.20        4.81     12.93 o 
   3  16  15        0.41        3.50     16.71 o 
   1  17  15        6.11       21.79     11.02 o 
   2  17  15      124.60      130.26     18.08 o 
   3  17  15        0.93      -15.76     19.38 o 
   0  18  15       39.76       48.37     17.81 o 
   1  18  15       24.83       44.69     27.27 o 
   0   0  16      489.06      407.28     16.80 o 
   1   0  16        0.18        8.01      5.65 o 
   2   0  16       14.48        9.60      9.54 o 
   3   0  16      280.05      292.70     15.72 o 
   4   0  16      190.85      200.88     23.89 o 
   5   0  16      653.23      672.01     46.49 o 
   6   0  16      158.31      166.71     17.50 o 
   7   0  16       76.14       75.01     15.78 o 
   1   1  16        2.36       19.69     14.81 o 
   2   1  16       13.37       31.26     17.65 o 
   3   1  16      508.42      471.60     19.52 o 
   4   1  16      125.38      110.62     28.30 o 
   5   1  16     1166.34     1156.78     34.73 o 
   6   1  16        6.37      -11.90     14.28 o 
   7   1  16       89.63      104.35     18.05 o 
   0   2  16        0.50       -5.34      8.04 o 
   1   2  16      140.52      148.50     17.90 o 
   2   2  16        5.69       -3.80     11.66 o 
   3   2  16      128.20      120.69     12.26 o 
   4   2  16      138.15      119.04     16.63 o 
   5   2  16        9.30        2.33     12.90 o 
   6   2  16       50.99       48.33     14.46 o 
   7   2  16       19.71       -3.47     22.06 o 
   1   3  16        4.24       13.06      6.56 o 
   2   3  16       39.02       29.32     10.75 o 
   3   3  16       74.45       88.49     11.58 o 
   4   3  16      116.34      114.00     34.05 o 
   5   3  16        0.36      -10.34     12.20 o 
   6   3  16        0.00       11.45     13.26 o 
   0   4  16       38.59       35.04      8.83 o 
   1   4  16       40.38       36.43      8.74 o 
   2   4  16        1.40        3.15      9.60 o 
   3   4  16       19.02       34.72      9.33 o 
   4   4  16       21.11       15.12     11.12 o 
   5   4  16        1.93        4.87     10.41 o 
   6   4  16        1.56       -1.26     19.62 o 
   1   5  16        0.35        2.78      8.20 o 
   2   5  16      504.77      555.24     41.83 o 
   3   5  16      354.16      306.50     17.18 o 
   4   5  16       16.85       19.34     10.05 o 
   5   5  16        4.33       24.11      9.64 o 
   6   5  16       21.58       30.10     12.67 o 
   0   6  16      356.19      360.59     16.79 o 
   1   6  16       28.58       43.02      9.92 o 
   2   6  16      564.62      535.41     29.68 o 
   3   6  16        5.52       23.58     11.90 o 
   4   6  16       63.47       47.25     15.60 o 
   5   6  16        4.07       16.35     28.21 o 
   6   6  16        1.06        8.61     11.80 o 
   1   7  16     2025.95     1979.04     37.34 o 
   2   7  16      709.77      710.25     23.95 o 
   3   7  16        9.66       27.32      8.96 o 
   4   7  16        9.01        8.02     18.60 o 
   5   7  16        5.45       -4.41     10.86 o 
   6   7  16       27.54       34.88     12.30 o 
   0   8  16      891.60      899.51     47.72 o 
   1   8  16      563.65      550.59     21.99 o 
   2   8  16       18.04       10.86     10.74 o 
   3   8  16      126.53      107.83     13.72 o 
   4   8  16      145.69      164.26     14.86 o 
   5   8  16       53.06       54.71     12.98 o 
   6   8  16       49.59       48.41     13.58 o 
   1   9  16       22.75       45.89     10.42 o 
   2   9  16        1.97        7.07     12.14 o 
   3   9  16      207.56      244.51     36.66 o 
   4   9  16      163.27      146.28     15.77 o 
   5   9  16        7.33        2.17     21.75 o 
   6   9  16        7.10       20.01     11.13 o 
   0  10  16      289.74      275.40     18.57 o 
   1  10  16       41.70       20.70     12.17 o 
   2  10  16       48.53       47.39     10.16 o 
   3  10  16        0.23        2.05     15.44 o 
   4  10  16       20.40       16.08     12.18 o 
   5  10  16       10.98        2.55     12.02 o 
   1  11  16       73.62       80.87     12.41 o 
   2  11  16        5.64        6.75      9.62 o 
   3  11  16        2.08       21.52      9.24 o 
   4  11  16        0.58       20.79     17.34 o 
   5  11  16        3.55        3.24     11.56 o 
   0  12  16        0.05        3.28     17.73 o 
   1  12  16        3.97       11.07     10.32 o 
   2  12  16       47.15       25.59     16.55 o 
   3  12  16        1.58       12.44     10.25 o 
   4  12  16       16.28       20.19     29.79 o 
   5  12  16        6.77       12.21     24.82 o 
   1  13  16      327.20      346.21     20.13 o 
   2  13  16        0.26      -10.16     10.63 o 
   3  13  16        5.55       11.99     10.79 o 
   4  13  16       19.56       -1.04     19.54 o 
   0  14  16      310.69      315.67     20.13 o 
   1  14  16      210.30      262.72     18.26 o 
   2  14  16      109.02       93.59     16.63 o 
   3  14  16       50.38       59.41     13.65 o 
   4  14  16        2.02      -10.88     13.58 o 
   1  15  16       28.70       29.30     13.71 o 
   2  15  16       97.45      126.58     15.74 o 
   3  15  16       37.60       48.52     14.13 o 
   0  16  16       29.99       17.33     15.84 o 
   1  16  16        0.29      -22.46     22.46 o 
   2  16  16      104.52       92.06     15.49 o 
   3  16  16      235.37      330.88     40.92 o 
   1  17  16        2.43      -13.26     13.26 o 
   2  17  16       35.34       36.30     13.93 o 
   1   1  17        0.49        0.55      7.02 o 
   2   1  17       42.07       47.07     22.15 o 
   3   1  17      259.59      248.98     16.21 o 
   4   1  17      418.22      412.01     21.36 o 
   5   1  17     1010.82      963.26     51.27 o 
   6   1  17       67.91       80.45     15.24 o 
   0   2  17       67.88       53.41      9.85 o 
   1   2  17       38.88       30.86      9.19 o 
   2   2  17       52.61       54.48     10.37 o 
   3   2  17       50.36       59.30     11.69 o 
   4   2  17        6.97       12.62     11.35 o 
   5   2  17       66.71       76.61     14.08 o 
   6   2  17        2.41       -1.80     13.48 o 
   1   3  17       32.71       53.58      9.24 o 
   2   3  17      307.09      301.52     15.89 o 
   3   3  17      277.90      292.83     22.87 o 
   4   3  17       74.52       77.54     12.68 o 
   5   3  17       18.45       26.36     12.86 o 
   6   3  17        0.83        9.24     11.31 o 
   0   4  17        7.31        2.45     15.21 o 
   1   4  17      130.00      124.24     11.71 o 
   2   4  17        9.06        9.02      9.63 o 
   3   4  17      526.23      558.26     22.42 o 
   4   4  17       19.72       38.74     29.63 o 
   5   4  17       19.50       20.30     12.35 o 
   6   4  17       67.32       64.86     14.70 o 
   1   5  17       60.02       65.29     10.14 o 
   2   5  17      591.79      533.86     21.91 o 
   3   5  17      229.63      220.24     16.79 o 
   4   5  17       54.08       64.74     10.47 o 
   5   5  17        0.83       12.94     10.52 o 
   6   5  17       25.97        6.38     13.70 o 
   0   6  17      140.14      136.15     12.75 o 
   1   6  17       43.33       56.60     10.31 o 
   2   6  17       63.60       72.71     11.56 o 
   3   6  17       58.19       62.40     11.24 o 
   4   6  17        9.77       13.22     10.27 o 
   5   6  17       37.26       62.38     12.18 o 
   6   6  17       56.87       21.71     15.04 o 
   1   7  17      189.13      214.14     38.47 o 
   2   7  17      198.63      215.40     15.93 o 
   3   7  17      119.47      106.71     13.15 o 
   4   7  17       31.16       33.70     11.04 o 
   5   7  17        0.44      -16.05     20.80 o 
   6   7  17       12.25       16.33     12.31 o 
   0   8  17       21.40       -4.15     18.76 o 
   1   8  17      174.78      154.79     32.09 o 
   2   8  17      216.83      205.54     15.22 o 
   3   8  17       21.00       15.75     19.15 o 
   4   8  17       40.48       43.09     13.00 o 
   5   8  17       63.10       77.58     14.90 o 
   1   9  17      273.08      256.75     25.79 o 
   2   9  17       36.24       34.36     12.92 o 
   3   9  17      190.72      165.99     16.44 o 
   4   9  17       36.34       34.37     12.88 o 
   5   9  17        1.45       -3.17     13.79 o 
   0  10  17      663.43      695.63     25.15 o 
   1  10  17       53.26       24.52     12.69 o 
   2  10  17        0.79       -0.07      9.19 o 
   3  10  17       29.42       28.21     10.74 o 
   4  10  17      131.79      147.58     45.95 o 
   5  10  17       11.82        3.07     24.98 o 
   1  11  17      363.30      359.84     20.99 o 
   2  11  17        0.85        1.68     14.58 o 
   3  11  17        4.88      -11.09     11.09 o 
   4  11  17       80.42       99.95     18.76 o 
   5  11  17        7.29       -6.53     12.83 o 
   0  12  17      313.95      319.46     19.96 o 
   1  12  17       27.45       29.36     13.19 o 
   2  12  17       45.35       49.00     12.98 o 
   3  12  17       10.33       13.24     12.14 o 
   4  12  17        9.19       24.75     11.22 o 
   1  13  17       10.13        7.42     11.46 o 
   2  13  17       18.22       31.35     13.13 o 
   3  13  17        0.97       10.07     11.71 o 
   4  13  17       24.32        4.28     20.25 o 
   0  14  17       24.61       14.06     11.79 o 
   1  14  17       64.22       94.74     31.21 o 
   2  14  17      155.57      191.39     17.99 o 
   3  14  17      141.96      145.21     17.97 o 
   1  15  17        0.92       -1.73     10.86 o 
   2  15  17        8.48       10.50     12.36 o 
   3  15  17        0.84       23.21     11.91 o 
   0  16  17       25.83       14.56     13.31 o 
   1  16  17        6.27       -7.71     11.87 o 
   2  16  17        2.64        7.92     12.11 o 
   1  17  17        0.40      -13.08     13.08 o 
   0   0  18       13.13        2.96      8.23 o 
   1   0  18        5.82        7.89      7.60 o 
   2   0  18       11.40       17.77      7.96 o 
   3   0  18        0.89        9.20      9.85 o 
   4   0  18      110.71      117.81     14.43 o 
   5   0  18        1.56        9.77     13.31 o 
   6   0  18       24.63       21.10     19.94 o 
   1   1  18        2.17       -1.13      8.41 o 
   2   1  18       15.46       19.66      8.29 o 
   3   1  18        0.00      -11.24     11.24 o 
   4   1  18       63.56       65.00     13.40 o 
   5   1  18       63.52       74.51     14.38 o 
   6   1  18        3.58      -11.57     13.87 o 
   0   2  18      135.92       95.44     11.59 o 
   1   2  18      187.33      189.61     13.26 o 
   2   2  18        6.16        9.34      8.46 o 
   3   2  18      302.96      290.90     18.01 o 
   4   2  18       81.26       89.59     12.20 o 
   5   2  18        2.96        0.11     12.46 o 
   6   2  18       59.13       77.30     15.49 o 
   1   3  18       13.14        5.43     11.27 o 
   2   3  18      109.88      102.25     12.11 o 
   3   3  18      210.53      195.03     15.79 o 
   4   3  18        5.24        8.28     10.68 o 
   5   3  18       91.15       91.56     15.15 o 
   6   3  18      251.51      276.96     70.49 o 
   0   4  18      101.17       91.97     11.66 o 
   1   4  18      318.68      278.94     16.67 o 
   2   4  18      297.09      308.06     17.17 o 
   3   4  18      115.57      114.60     14.04 o 
   4   4  18      110.14      104.01     29.01 o 
   5   4  18       33.97       53.23     21.51 o 
   6   4  18        0.33       -1.60     13.48 o 
   1   5  18       25.60        5.52     12.21 o 
   2   5  18      312.01      254.27     28.71 o 
   3   5  18        9.12       13.79     29.16 o 
   4   5  18        0.82       -0.85     11.12 o 
   5   5  18        0.32        6.17     12.37 o 
   6   5  18       47.45       54.00     17.34 o 
   0   6  18       17.01       25.89      9.11 o 
   1   6  18        1.48        1.45      9.38 o 
   2   6  18        0.10       -4.77      9.11 o 
   3   6  18      155.50      152.09     15.42 o 
   4   6  18        1.76       13.36     10.22 o 
   5   6  18       37.63       27.65     13.09 o 
   1   7  18       26.13       41.90     36.72 o 
   2   7  18        0.57       -1.74     10.36 o 
   3   7  18        8.78        8.76     10.46 o 
   4   7  18        7.45       -3.37     13.24 o 
   5   7  18        0.19       14.25     11.27 o 
   0   8  18        4.41       10.30      9.55 o 
   1   8  18        0.22       10.86     10.12 o 
   2   8  18       24.87       42.09      9.47 o 
   3   8  18        5.78        9.08     16.71 o 
   4   8  18       24.35       27.83     11.97 o 
   5   8  18        0.89       19.63     10.14 o 
   1   9  18      235.11      240.26     17.17 o 
   2   9  18       23.37       28.06     18.28 o 
   3   9  18      112.81      118.71     43.67 o 
   4   9  18       24.13       44.95     12.70 o 
   5   9  18        7.04       41.11     34.59 o 
   0  10  18      733.77      737.88     27.16 o 
   1  10  18       13.40        6.76     11.08 o 
   2  10  18        2.53        8.13      8.21 o 
   3  10  18        9.59       14.51     11.82 o 
   4  10  18      196.30      206.46     35.32 o 
   5  10  18        0.06       -7.37     12.22 o 
   1  11  18      684.66      716.75     27.41 o 
   2  11  18       45.03       47.46     12.79 o 
   3  11  18        0.08       12.79      9.47 o 
   4  11  18       50.52       49.20     14.19 o 
   0  12  18      265.99      319.58     19.12 o 
   1  12  18       41.34       40.51     13.16 o 
   2  12  18       35.19       42.32     12.85 o 
   3  12  18       36.67       31.82     19.86 o 
   4  12  18       16.00        5.45     13.81 o 
   1  13  18      102.77       93.09     15.66 o 
   2  13  18       75.63      109.25     36.96 o 
   3  13  18        1.95       15.26     11.51 o 
   0  14  18        0.02       12.95     25.22 o 
   1  14  18        5.98       16.56     11.90 o 
   2  14  18       63.75       64.63     14.17 o 
   3  14  18       12.67      -13.63     13.63 o 
   1  15  18        1.01       -0.08     10.80 o 
   2  15  18        0.56       -0.77     11.56 o 
   0  16  18       13.65       20.82     12.97 o 
   1  16  18        8.24       35.51     10.70 o 
   1   1  19       45.75       49.05     10.25 o 
   2   1  19        0.07       -3.74      8.52 o 
   3   1  19       47.77       35.26     11.74 o 
   4   1  19      161.92      192.46     16.81 o 
   5   1  19       44.99       57.30     18.91 o 
   6   1  19        0.03      -12.63     12.63 o 
   0   2  19        3.61       -2.38     18.68 o 
   1   2  19       25.02       37.46      8.82 o 
   2   2  19        0.74        5.08      8.46 o 
   3   2  19       16.45       11.39     10.91 o 
   4   2  19      138.28      114.51     14.62 o 
   5   2  19        0.11       18.04     10.84 o 
   6   2  19       62.01       59.26     23.96 o 
   1   3  19      112.05      128.85     12.65 o 
   2   3  19       16.88       17.62      9.49 o 
   3   3  19       60.47       57.65     13.15 o 
   4   3  19        6.30        3.66     10.98 o 
   5   3  19      136.58      179.09     37.05 o 
   0   4  19       73.70       41.09     13.79 o 
   1   4  19        4.22        7.72     12.14 o 
   2   4  19      109.71      100.69     13.19 o 
   3   4  19      177.21      175.07     34.53 o 
   4   4  19        8.61       22.63     12.37 o 
   5   4  19       33.27       40.63     15.13 o 
   1   5  19      280.59      273.40     17.17 o 
   2   5  19      103.05       92.11     13.65 o 
   3   5  19      134.79      134.90     14.87 o 
   4   5  19       45.85       59.93     13.24 o 
   5   5  19       36.13       30.85     14.14 o 
   0   6  19        1.73       24.29      9.07 o 
   1   6  19       93.57       85.50     12.81 o 
   2   6  19       42.61       29.66     13.24 o 
   3   6  19       64.66       87.21     31.29 o 
   4   6  19       27.77       32.64     15.13 o 
   5   6  19        1.57       28.11     20.65 o 
   1   7  19       19.82       34.78     10.19 o 
   2   7  19      224.27      216.37     16.19 o 
   3   7  19      170.67      189.55     40.20 o 
   4   7  19        5.83        1.03     10.59 o 
   5   7  19        1.42        7.49     11.23 o 
   0   8  19      175.89      141.54     15.10 o 
   1   8  19       64.41       71.55     10.91 o 
   2   8  19       66.10       72.82     12.15 o 
   3   8  19       18.39        1.67     11.74 o 
   4   8  19       10.26       17.42     11.47 o 
   5   8  19       33.66       18.88     15.43 o 
   1   9  19      175.28      169.77     16.50 o 
   2   9  19        0.14      -15.76     15.76 o 
   3   9  19       17.04       14.45     12.53 o 
   4   9  19       10.05       -6.90     13.57 o 
   0  10  19       50.46       38.65     13.93 o 
   1  10  19       37.39       47.00     16.39 o 
   2  10  19        0.41       -4.86     17.73 o 
   3  10  19       19.06        5.42     13.64 o 
   4  10  19        2.08      -13.36     13.36 o 
   1  11  19      140.77      128.06     15.55 o 
   2  11  19        1.25       -3.27     11.43 o 
   3  11  19       62.45       40.46     18.44 o 
   4  11  19      132.05      134.57     18.96 o 
   0  12  19        9.81        7.04     12.24 o 
   1  12  19        3.15       14.30      9.51 o 
   2  12  19        0.44       -3.98     12.72 o 
   3  12  19       15.85       21.63     10.63 o 
   1  13  19        0.06       -8.04     12.04 o 
   2  13  19        0.67      -12.53     12.53 o 
   3  13  19        1.61       -6.04     12.09 o 
   0  14  19       13.14       10.23     18.99 o 
   1  14  19        4.47       -0.34     12.21 o 
   2  14  19        2.70       -6.99     13.14 o 
   1  15  19        0.03      -11.76     11.76 o 
   0   0  20     1523.96     1466.26     34.24 o 
   1   0  20        2.97        8.73      8.74 o 
   2   0  20       63.29       70.14     13.79 o 
   3   0  20       25.27       32.06     10.41 o 
   4   0  20       34.32       25.59     11.87 o 
   5   0  20      232.02      240.83     39.03 o 
   1   1  20        4.87       -1.42     15.76 o 
   2   1  20        0.03       14.65     13.71 o 
   3   1  20        8.69       12.35     22.85 o 
   4   1  20        9.67        3.75     12.59 o 
   5   1  20        3.41      -12.99     12.99 o 
   0   2  20        0.82       11.91     12.45 o 
   1   2  20       16.27       13.68      9.56 o 
   2   2  20       15.60       26.94      9.08 o 
   3   2  20        2.60        4.84     10.25 o 
   4   2  20       14.72        8.24     24.11 o 
   5   2  20        0.00       11.60     20.57 o 
   1   3  20       27.94       34.52      9.94 o 
   2   3  20        2.40       19.62      8.37 o 
   3   3  20       22.28       48.60     13.32 o 
   4   3  20       15.93        7.38     12.40 o 
   5   3  20        0.01      -16.68     19.15 o 
   0   4  20       85.61       80.70     12.42 o 
   1   4  20        7.82       36.11     20.09 o 
   2   4  20        2.45        6.01     22.14 o 
   3   4  20        1.93        0.93     11.39 o 
   4   4  20        0.83      -11.36     11.36 o 
   5   4  20        1.35        9.90     11.85 o 
   1   5  20       49.12       53.65     11.73 o 
   2   5  20       58.51       56.60     16.31 o 
   3   5  20       60.14       56.25     12.63 o 
   4   5  20       34.07       28.65     12.64 o 
   5   5  20        3.53        5.48     34.04 o 
   0   6  20        4.80       25.02      8.77 o 
   1   6  20        0.49       -2.04     10.20 o 
   2   6  20        8.31        3.46     10.64 o 
   3   6  20        7.49        8.83     11.70 o 
   4   6  20        0.01      -13.55     13.55 o 
   5   6  20        0.15        6.13     13.09 o 
   1   7  20      102.90      107.63     14.10 o 
   2   7  20       79.12       65.23     12.09 o 
   3   7  20      274.01      323.16     20.27 o 
   4   7  20       25.11       22.76     12.65 o 
   0   8  20       50.36       45.51     21.67 o 
   1   8  20       93.92       64.12     13.69 o 
   2   8  20       32.29       21.33     11.98 o 
   3   8  20        0.79       -5.08     17.02 o 
   4   8  20       79.76      110.99     15.49 o 
   1   9  20       55.94       50.25     21.91 o 
   2   9  20        0.10       13.41     11.02 o 
   3   9  20       46.77       62.09     14.53 o 
   4   9  20       21.54       15.16     13.76 o 
   0  10  20       17.76       38.34     15.60 o 
   1  10  20       29.75       33.55     12.52 o 
   2  10  20        3.04       18.47     10.67 o 
   3  10  20        6.30      -12.53     12.53 o 
   4  10  20        3.79       18.31     11.58 o 
   1  11  20       11.76       26.40     11.26 o 
   2  11  20        1.47      -13.53     13.53 o 
   3  11  20        2.94        8.35     12.79 o 
   0  12  20        0.36      -12.38     12.38 o 
   1  12  20        4.03       -1.61     12.31 o 
   2  12  20       20.64       54.25     18.20 o 
   3  12  20        8.42      -12.07     13.35 o 
   1  13  20        1.79        3.23     11.86 o 
   2  13  20        0.15        9.49     11.60 o 
   0  14  20      101.01      109.00     15.10 o 
   1  14  20       25.70      -14.20     14.20 o 
   1   1  21       41.43       35.02      9.62 o 
   2   1  21        1.27       -9.15     31.99 o 
   3   1  21       14.11        0.16     11.15 o 
   4   1  21      114.13      123.48     14.63 o 
   5   1  21        8.05       17.48     12.25 o 
   0   2  21       30.39        5.10     12.64 o 
   1   2  21       34.67       31.61     10.38 o 
   2   2  21        0.02       -6.84      9.02 o 
   3   2  21       18.65       17.70     10.23 o 
   4   2  21        4.30       -2.41     12.36 o 
   5   2  21        5.51       22.68     21.67 o 
   1   3  21       44.42       55.81     13.18 o 
   2   3  21      105.05      109.19     13.31 o 
   3   3  21        2.44      -11.11     13.40 o 
   4   3  21        1.49        5.27     33.65 o 
   5   3  21       15.83       -0.59     26.95 o 
   0   4  21       42.98       65.16     10.48 o 
   1   4  21        0.21        5.52      9.30 o 
   2   4  21       48.40       68.22     11.12 o 
   3   4  21       15.30       -0.71     15.84 o 
   4   4  21        7.68       13.41     12.27 o 
   1   5  21       12.04       24.50     10.53 o 
   2   5  21       12.03        0.92     10.63 o 
   3   5  21        3.56        3.63     11.34 o 
   4   5  21        0.23       -7.81     20.49 o 
   0   6  21      100.90       91.95     13.09 o 
   1   6  21       19.34       46.29     10.89 o 
   2   6  21       11.46       11.03     11.74 o 
   3   6  21       33.07       30.13     11.79 o 
   4   6  21       47.44       56.33     25.06 o 
   1   7  21       44.57       48.33     12.43 o 
   2   7  21        0.01        6.33      9.46 o 
   3   7  21      151.81      138.87     17.80 o 
   4   7  21        2.41        5.04     12.81 o 
   0   8  21       35.01       42.01     13.45 o 
   1   8  21       26.96       28.88     11.51 o 
   2   8  21       46.80       28.57     13.37 o 
   3   8  21        0.68        5.53     13.00 o 
   4   8  21       41.18       67.73     14.65 o 
   1   9  21       17.30       37.93     12.84 o 
   2   9  21        0.01       10.19     10.82 o 
   3   9  21       24.99       17.71     12.52 o 
   0  10  21        1.18        3.88     11.04 o 
   1  10  21        0.15       15.54      9.87 o 
   2  10  21       49.51       41.56     13.88 o 
   3  10  21        0.06        1.70     11.14 o 
   1  11  21        7.73       19.50     16.39 o 
   2  11  21        1.15       13.46      9.31 o 
   0  12  21        6.08       16.59     19.31 o 
   1  12  21        9.99       19.11     15.21 o 
   2  12  21       18.97       28.29     13.26 o 
   0   0  22        7.61       22.44     11.98 o 
   1   0  22        0.99      -10.86     10.86 o 
   2   0  22        4.53        0.05     10.98 o 
   3   0  22        6.02        0.68     10.98 o 
   4   0  22        1.89       -5.81     11.64 o 
   1   1  22        0.19      -17.42     29.94 o 
   2   1  22        7.92        2.41     10.90 o 
   3   1  22        0.20       10.08     10.75 o 
   4   1  22        2.61        7.11     12.04 o 
   0   2  22      184.70      180.51     15.96 o 
   1   2  22       25.84       44.95     13.63 o 
   2   2  22       16.42       25.99     11.11 o 
   3   2  22        8.06       -9.38     12.09 o 
   4   2  22        4.15        8.50     11.69 o 
   1   3  22      361.83      363.32     40.70 o 
   2   3  22        1.89        8.22     10.31 o 
   3   3  22      104.29      109.74     26.88 o 
   4   3  22        6.61       17.11     15.92 o 
   0   4  22      132.49      172.14     15.68 o 
   1   4  22      132.58      122.09     18.29 o 
   2   4  22        0.57        3.50      9.90 o 
   3   4  22        6.06       23.60     11.46 o 
   4   4  22       20.37      -10.23     13.64 o 
   1   5  22       40.96       45.53     17.02 o 
   2   5  22        8.44       -0.96     16.86 o 
   3   5  22       49.62       72.73     20.88 o 
   4   5  22        6.11       30.76     24.03 o 
   0   6  22      144.35      150.00     17.05 o 
   1   6  22       17.72       42.39     15.13 o 
   2   6  22        5.66       12.45     10.75 o 
   3   6  22       10.29      -16.74     21.35 o 
   4   6  22        0.07       10.56     20.01 o 
   1   7  22       47.66       30.45     21.67 o 
   2   7  22        0.02       -5.97     11.61 o 
   3   7  22        0.03       14.13     12.42 o 
   0   8  22        0.30        7.72     10.97 o 
   1   8  22        0.46       -2.38     10.69 o 
   2   8  22        0.05       25.11     17.10 o 
   3   8  22        0.04      -12.81     12.81 o 
   1   9  22       12.23        4.89     12.12 o 
   2   9  22        0.06      -12.28     12.28 o 
   3   9  22       11.88       24.43     19.23 o 
   0  10  22        1.16       -1.32     11.01 o 
   1  10  22        3.71       13.68     11.32 o 
   2  10  22       32.72       42.09     13.48 o 
   1  11  22        1.92        9.33     14.66 o 
   1   1  23       67.50       68.55     13.08 o 
   2   1  23        0.39        6.27      9.64 o 
   3   1  23        2.45       -8.82     10.49 o 
   4   1  23        1.76      -15.76     18.91 o 
   0   2  23        4.19      -20.61     28.60 o 
   1   2  23       11.17       26.56     12.09 o 
   2   2  23       27.56        9.38     14.11 o 
   3   2  23       17.07       18.26     12.20 o 
   1   3  23       10.63       13.33     11.77 o 
   2   3  23       19.63        5.46     10.97 o 
   3   3  23       31.09       38.94     13.76 o 
   0   4  23        2.17       -8.43     10.64 o 
   1   4  23        4.42       -7.05     12.53 o 
   2   4  23       46.14       30.37     13.37 o 
   3   4  23       12.95       -7.58     12.09 o 
   1   5  23       27.31       23.02     13.00 o 
   2   5  23       15.99       20.72     12.54 o 
   3   5  23       49.94       51.74     25.53 o 
   0   6  23       14.63       26.82     13.37 o 
   1   6  23        0.14       24.75     14.42 o 
   2   6  23        3.72       18.45     11.69 o 
   3   6  23        1.51       -2.09     20.72 o 
   1   7  23        1.23        9.40     12.11 o 
   2   7  23        5.88       16.97     11.69 o 
   0   8  23        2.05      -10.49     13.09 o 
   1   8  23        0.33       -0.16     11.52 o 
   2   8  23        0.23      -12.47     14.58 o 
   1   9  23       31.01       35.17     13.34 o 
   0  10  23       26.76       23.87     35.62 o 
   0   0  24      612.57      577.81     25.78 o 
   1   0  24       24.63       40.31     12.81 o 
   2   0  24       80.98       73.00     31.45 o 
   3   0  24        1.66       -4.37     16.47 o 
   1   1  24        2.64      -12.84     12.84 o 
   2   1  24        1.22      -12.74     12.74 o 
   3   1  24        0.07       12.01     11.56 o 
   0   2  24        2.06      -32.37     48.78 o 
   1   2  24       17.20        7.21     11.89 o 
   2   2  24       32.20       21.04     12.17 o 
   3   2  24        1.17        7.68     11.66 o 
   1   3  24        6.43       30.10     12.15 o 
   2   3  24        0.07      -11.61     11.61 o 
   0   4  24       62.26       94.04     13.73 o 
   1   4  24        1.78       -9.79     20.57 o 
   2   4  24        0.05        7.37     10.63 o 
   1   5  24       14.86       13.87     12.52 o 
   2   5  24       16.68        3.31     14.58 o 
   0   6  24      109.70      140.92     16.26 o 
   1   6  24        2.31        3.47     12.00 o 
   2   6  24       57.69       49.60     13.85 o 
   1   7  24       46.26       83.43     30.18 o 
   0   8  24      164.88      219.08     20.03 o 
   1   1  25        3.34        0.43     22.06 o 
   2   1  25        3.29       -1.73     16.55 o 
   0   2  25       39.26       34.90     46.57 o 
   1   2  25        1.39       23.39     11.12 o 
   1   3  25        0.25       18.51     12.00 o 
   0   4  25        4.09       11.80     18.99 o 
   1   4  25        0.85      -13.13     13.13 o 
                                                 
